# Supplementary material for: Vinclozolin: 3-(3,5-di­chloro­phen­yl)-5-ethenyl-5-methyl-1,3-oxazolidine-2,4-dione
Source: Acta Crystallogr Sect E Struct Rep Online. 2014 Jun 7;70(Pt 7):o754. doi: 10.1107/S1600536814012781 (PMC4120555; doi:10.1107/S1600536814012781)
Supplement: Supplementary file 1 [file e-70-0o754-sup1.cif]

##############################################################################
#                                                                            #
# This CIF contains the data in a paper accepted for publication in          #
# Acta Crystallographica Section E. It conforms to the requirements of       #
# Notes for Authors for Acta Crystallographica Section E, and has been       #
# peer reviewed under the auspices of the IUCr Commission on Journals.       #
#                                                                            #
# Full details of the Crystallographic Information File format               #
# are given in the paper "The Crystallographic Information File (CIF):       #
# a New Standard Archive File for Crystallography" by S. R. Hall, F. H.      #
# Allen and I. D. Brown [Acta Cryst. (1991), A47, 655-685].                  #
#                                                                            #
# The current version of the core CIF dictionary is obtainable from          #
# ftp://ftp.iucr.org/pub/cif_core.dic.                                       #
#                                                                            #
# Software is freely available for graphical display of the structure(s)     #
# in this CIF. For information consult the CIF software page                 #
# http://www.iucr.org/resources/cif/software.                                #
#                                                                            #
# This file may be used for bona fide research purposes within the           #
# scientific community so long as proper attribution is given to the journal # 
# article from which it was obtained.                                        #
#                                                                            #
##############################################################################
data_global
_audit_creation_method     'form.cif (version 2.0)'
_journal_data_validation_number     ?
_journal_date_recd_electronic     2014-05-30
_journal_date_accepted     2014-06-02
_journal_name_full     'Acta Crystallographica, Section E'
_journal_year     2014
_journal_volume     70
_journal_issue      7
_journal_page_first     o754
_journal_page_last     o754
_journal_paper_category     QO
_journal_paper_doi     10.1107/S1600536814012781
_journal_coeditor_code     SJ5407
_publ_contact_author_name     'Tae Ho Kim'
_publ_contact_author_address
;
Department of Chemistry
Gyeongsang National University
Jinju 660-701
Republic of Korea
;
_publ_contact_author_email
;
jekim@gnu.ac.kr, thkim@gnu.ac.kr
;
_publ_contact_author_fax     '+82-55-772-2789'
_publ_contact_author_phone     '+82-55-772-2789'
_publ_section_title
;
Vinclozolin:
3-(3,5-dichlorophenyl)-5-ethenyl-5-methyl-1,3-oxazolidine-2,4-dione
;
loop_
    _publ_author_name
    _publ_author_address
    'Cho, Seonghwa'
;
Department of Chemistry and Research Institute of Natural Sciences
Gyeongsang National University, Jinju 660-701, Republic of Korea
;
    'Kim, Jineun'
;
Department of Chemistry and Research Institute of Natural Sciences,
Gyeongsang National University, Jinju 660-701, Republic of Korea
;
    'Lee, Sangjin'
;
Department of Chemistry and Research Institute of Natural Sciences,
Gyeongsang National University, Jinju 660-701, Republic of Korea
;
    'Kim, Tae Ho'
;
Department of Chemistry and Research Institute of Natural Sciences,
Gyeongsang National University, Jinju 660-701, Republic of Korea
;
_publ_section_synopsis     .
data_I
_audit_creation_method     SHELXTL
_database_code_depnum_ccdc_archive     'CCDC 1006251'
_chemical_name_systematic
;
3-(3,5-Dichlorophenyl)-5-ethenyl-5-methyl-1,3-oxazolidine-2,4-dione
;
_chemical_name_common
;
Vinclozolin
;
_chemical_formula_moiety     'C12 H9 Cl2 N O3'
_chemical_formula_sum     'C12 H9 Cl2 N O3'
_chemical_formula_iupac     'C12 H9 Cl2 N O3'
_chemical_formula_weight     286.10
_chemical_melting_point     ?
_symmetry_cell_setting     monoclinic
_symmetry_space_group_name_H-M     'P 21/n '
_symmetry_space_group_name_Hall     '-P 2yn'
loop_
    _symmetry_equiv_pos_as_xyz
    'x, y, z'
    '-x+1/2, y+1/2, -z+1/2'
    '-x, -y, -z'
    'x-1/2, -y-1/2, z-1/2'
_cell_length_a     15.0727(12)
_cell_length_b     5.2947(5)
_cell_length_c     15.5390(12)
_cell_angle_alpha     90.00
_cell_angle_beta     100.916(5)
_cell_angle_gamma     90.00
_cell_volume     1217.66(18)
_cell_formula_units_Z     4
_cell_measurement_reflns_used     4964
_cell_measurement_theta_min     2.67
_cell_measurement_theta_max     28.08
_cell_measurement_temperature     173(2)
_exptl_crystal_description     plate
_exptl_crystal_colour     colourless
_exptl_crystal_size_max     0.26
_exptl_crystal_size_mid     0.21
_exptl_crystal_size_min     0.05
_exptl_crystal_density_diffrn     1.561
_exptl_crystal_density_meas     ?
_exptl_crystal_density_method     'not measured'
_exptl_crystal_F_000     584
_exptl_absorpt_coefficient_mu     0.531
_exptl_absorpt_correction_type     multi-scan
_exptl_absorpt_process_details     '(SADABS; Bruker, 2009)'
_exptl_absorpt_correction_T_min     0.8743
_exptl_absorpt_correction_T_max     0.9739
_exptl_special_details     ?
_diffrn_ambient_temperature     173(2)
_diffrn_radiation_type     MoK\a
_diffrn_radiation_wavelength     0.71073
_diffrn_radiation_source     'fine-focus sealed tube'
_diffrn_radiation_monochromator     graphite
_diffrn_measurement_device_type     'Bruker APEXII CCD'
_diffrn_measurement_method     '\f and \w scans'
_diffrn_detector_area_resol_mean     ?
_diffrn_reflns_number     7915
_diffrn_reflns_av_R_equivalents     0.0302
_diffrn_reflns_av_sigmaI/netI     0.0299
_diffrn_reflns_theta_min     1.73
_diffrn_reflns_theta_max     25.00
_diffrn_reflns_theta_full     25.00
_diffrn_measured_fraction_theta_max     0.980
_diffrn_measured_fraction_theta_full     0.980
_diffrn_reflns_limit_h_min     -15
_diffrn_reflns_limit_h_max     17
_diffrn_reflns_limit_k_min     -6
_diffrn_reflns_limit_k_max     5
_diffrn_reflns_limit_l_min     -18
_diffrn_reflns_limit_l_max     16
_refine_special_details
;
Refinement of <i>F</i>^2^ against ALL reflections. The weighted <i>R</i>-factor
<i>wR</i> and goodness of fit <i>S</i> are based on <i>F</i>^2^, conventional
<i>R</i>-factors <i>R</i> are based on <i>F</i>, with <i>F</i> set to zero for
negative <i>F</i>^2^. The threshold expression of <i>F</i>^2^ >
\s(<i>F</i>^2^) is used only for calculating <i>R</i>-factors(gt) <i>etc</i>.
and is not relevant to the choice of reflections for refinement.
<i>R</i>-factors based on <i>F</i>^2^ are statistically about twice as large
as those based on <i>F</i>, and <i>R</i>- factors based on ALL data will be
even larger.
;
_reflns_number_total     2103
_reflns_number_gt     1720
_reflns_threshold_expression     I>2\s(I)
_refine_ls_structure_factor_coef     Fsqd
_refine_ls_matrix_type     full
_refine_ls_R_factor_all     0.0553
_refine_ls_R_factor_gt     0.0419
_refine_ls_wR_factor_gt     0.1083
_refine_ls_wR_factor_ref     0.1148
_refine_ls_goodness_of_fit_ref     1.064
_refine_ls_restrained_S_all     1.064
_refine_ls_number_reflns     2103
_refine_ls_number_parameters     163
_refine_ls_number_restraints     0
_refine_ls_hydrogen_treatment     constr
_refine_ls_weighting_scheme     calc
_refine_ls_weighting_details
         'calc w=1/[\s^2^(Fo^2^)+(0.0581P)^2^+0.9965P] where P=(Fo^2^+2Fc^2^)/3'
_atom_sites_solution_hydrogens     geom
_atom_sites_solution_primary     direct
_atom_sites_solution_secondary     difmap
_refine_ls_shift/su_max     0.000
_refine_ls_shift/su_mean     0.000
_refine_diff_density_max     0.868
_refine_diff_density_min     -0.295
_refine_ls_extinction_method     none
_refine_ls_extinction_coef     ?
loop_
    _atom_type_symbol
    _atom_type_description
    _atom_type_scat_dispersion_real
    _atom_type_scat_dispersion_imag
    _atom_type_scat_source
    'C' 'C' 0.0033 0.0016
                         'International Tables Vol C Tables 4.2.6.8 and 6.1.1.4'
    'H' 'H' 0.0000 0.0000
                         'International Tables Vol C Tables 4.2.6.8 and 6.1.1.4'
    'N' 'N' 0.0061 0.0033
                         'International Tables Vol C Tables 4.2.6.8 and 6.1.1.4'
    'O' 'O' 0.0106 0.0060
                         'International Tables Vol C Tables 4.2.6.8 and 6.1.1.4'
    'Cl' 'Cl' 0.1484 0.1585
                         'International Tables Vol C Tables 4.2.6.8 and 6.1.1.4'
_computing_data_collection     'APEX2 (Bruker, 2009)'
_computing_cell_refinement     'SAINT (Bruker, 2009)'
_computing_data_reduction     'SAINT (Bruker, 2009)'
_computing_structure_solution     'SHELXTL (Sheldrick, 2008)'
_computing_structure_refinement     'SHELXTL (Sheldrick, 2008)'
_computing_molecular_graphics     'DIAMOND (Brandenburg, 2010)'
_computing_publication_material     'SHELXTL (Sheldrick, 2008)'
loop_
    _atom_site_type_symbol
    _atom_site_label
    _atom_site_fract_x
    _atom_site_fract_y
    _atom_site_fract_z
    _atom_site_U_iso_or_equiv
    _atom_site_adp_type
    _atom_site_calc_flag
    _atom_site_refinement_flags
    _atom_site_occupancy
    _atom_site_symmetry_multiplicity
    _atom_site_disorder_assembly
    _atom_site_disorder_group
    Cl Cl1 0.01684(5) 0.22311(15) 0.42408(5) 0.0385(2) Uani d . 1 1 . .
    Cl Cl2 -0.16975(5) 0.99394(15) 0.25170(5) 0.0376(2) Uani d . 1 1 . .
    O O1 0.19649(12) 0.9720(4) 0.22124(12) 0.0290(5) Uani d . 1 1 . .
    O O2 0.06758(13) 0.2867(4) 0.06863(13) 0.0359(5) Uani d . 1 1 . .
    O O3 0.23229(11) 0.7650(3) 0.10675(11) 0.0240(4) Uani d . 1 1 . .
    N N1 0.11223(13) 0.6312(4) 0.15799(13) 0.0229(5) Uani d . 1 1 . .
    C C1 0.06127(17) 0.4411(5) 0.28171(17) 0.0255(6) Uani d . 1 1 . .
    H H1 0.1090 0.3216 0.2872 0.031 Uiso calc R 1 1 . .
    C C2 0.00147(18) 0.4404(5) 0.33904(17) 0.0259(6) Uani d . 1 1 . .
    C C3 -0.06989(17) 0.6085(6) 0.33076(17) 0.0274(6) Uani d . 1 1 . .
    H H3 -0.1110 0.6039 0.3702 0.033 Uiso calc R 1 1 . .
    C C4 -0.07979(17) 0.7832(5) 0.26364(17) 0.0271(6) Uani d . 1 1 . .
    C C5 -0.02013(17) 0.7960(5) 0.20586(17) 0.0262(6) Uani d . 1 1 . .
    H H5 -0.0268 0.9199 0.1609 0.031 Uiso calc R 1 1 . .
    C C6 0.04936(16) 0.6214(5) 0.21620(16) 0.0233(6) Uani d . 1 1 . .
    C C7 0.18216(17) 0.8082(5) 0.16778(16) 0.0224(6) Uani d . 1 1 . .
    C C8 0.11644(17) 0.4631(5) 0.09092(17) 0.0259(6) Uani d . 1 1 . .
    C C9 0.19567(18) 0.5543(5) 0.04975(17) 0.0258(6) Uani d . 1 1 . .
    C C10 0.1611(2) 0.6600(7) -0.04096(18) 0.0392(8) Uani d . 1 1 . .
    H H10A 0.1145 0.7872 -0.0380 0.059 Uiso calc R 1 1 . .
    H H10B 0.1352 0.5231 -0.0803 0.059 Uiso calc R 1 1 . .
    H H10C 0.2111 0.7381 -0.0633 0.059 Uiso calc R 1 1 . .
    C C11 0.26703(18) 0.3557(6) 0.05662(18) 0.0297(7) Uani d . 1 1 . .
    H H11 0.2954 0.3018 0.1135 0.036 Uiso calc R 1 1 . .
    C C12 0.2928(3) 0.2518(8) -0.0106(2) 0.0583(10) Uani d . 1 1 . .
    H H12A 0.2657 0.3016 -0.0683 0.070 Uiso calc R 1 1 . .
    H H12B 0.3386 0.1262 -0.0019 0.070 Uiso calc R 1 1 . .
loop_
    _atom_site_aniso_label
    _atom_site_aniso_U_11
    _atom_site_aniso_U_22
    _atom_site_aniso_U_33
    _atom_site_aniso_U_12
    _atom_site_aniso_U_13
    _atom_site_aniso_U_23
    Cl1 0.0470(5) 0.0333(5) 0.0372(4) 0.0032(3) 0.0134(3) 0.0124(3)
    Cl2 0.0288(4) 0.0354(5) 0.0501(5) 0.0108(3) 0.0113(3) 0.0021(3)
    O1 0.0311(10) 0.0223(11) 0.0338(10) -0.0024(8) 0.0068(8) -0.0051(9)
    O2 0.0336(11) 0.0318(13) 0.0446(11) -0.0144(10) 0.0132(9) -0.0112(10)
    O3 0.0245(9) 0.0209(11) 0.0281(9) -0.0056(8) 0.0090(8) -0.0028(8)
    N1 0.0200(11) 0.0235(13) 0.0260(11) -0.0028(9) 0.0064(9) -0.0023(9)
    C1 0.0207(13) 0.0237(16) 0.0320(14) 0.0007(11) 0.0048(11) -0.0012(12)
    C2 0.0298(14) 0.0213(16) 0.0268(13) -0.0023(12) 0.0056(11) 0.0014(11)
    C3 0.0248(14) 0.0273(17) 0.0323(14) -0.0039(12) 0.0109(12) -0.0039(12)
    C4 0.0219(13) 0.0246(16) 0.0349(15) 0.0020(11) 0.0055(11) -0.0032(12)
    C5 0.0256(14) 0.0244(16) 0.0284(13) -0.0020(12) 0.0047(11) 0.0026(12)
    C6 0.0209(13) 0.0227(15) 0.0271(13) -0.0012(11) 0.0061(11) -0.0034(11)
    C7 0.0216(13) 0.0190(15) 0.0259(13) -0.0002(11) 0.0023(11) 0.0015(12)
    C8 0.0220(13) 0.0269(17) 0.0286(14) -0.0010(12) 0.0044(11) -0.0016(12)
    C9 0.0286(14) 0.0241(16) 0.0265(13) -0.0092(12) 0.0097(11) -0.0052(11)
    C10 0.0396(17) 0.044(2) 0.0324(15) -0.0095(15) 0.0035(13) 0.0032(14)
    C11 0.0310(15) 0.0277(17) 0.0342(14) -0.0048(13) 0.0158(12) -0.0030(12)
    C12 0.060(2) 0.058(3) 0.062(2) 0.006(2) 0.0230(19) -0.006(2)
_geom_special_details
;
All e.s.d.'s (except the e.s.d. in the dihedral angle between two l.s. planes)
are estimated using the full covariance matrix. The cell e.s.d.'s are taken
into account individually in the estimation of e.s.d.'s in distances, angles
and torsion angles; correlations between e.s.d.'s in cell parameters are only
used when they are defined by crystal symmetry. An approximate (isotropic)
treatment of cell e.s.d.'s is used for estimating e.s.d.'s involving l.s.
planes.
;
loop_
    _geom_bond_atom_site_label_1
    _geom_bond_atom_site_label_2
    _geom_bond_site_symmetry_2
    _geom_bond_distance
    _geom_bond_publ_flag
    Cl1 C2 . 1.734(3) ?
    Cl2 C4 . 1.739(3) ?
    O1 C7 . 1.192(3) ?
    O2 C8 . 1.199(3) ?
    O3 C7 . 1.340(3) ?
    O3 C9 . 1.466(3) ?
    N1 C8 . 1.381(3) ?
    N1 C7 . 1.397(3) ?
    N1 C6 . 1.430(3) ?
    C1 C2 . 1.382(4) ?
    C1 C6 . 1.382(4) ?
    C1 H1 . 0.9500 ?
    C2 C3 . 1.383(4) ?
    C3 C4 . 1.381(4) ?
    C3 H3 . 0.9500 ?
    C4 C5 . 1.388(4) ?
    C5 C6 . 1.383(4) ?
    C5 H5 . 0.9500 ?
    C8 C9 . 1.536(4) ?
    C9 C11 . 1.494(4) ?
    C9 C10 . 1.515(4) ?
    C10 H10A . 0.9800 ?
    C10 H10B . 0.9800 ?
    C10 H10C . 0.9800 ?
    C11 C12 . 1.303(4) ?
    C11 H11 . 0.9500 ?
    C12 H12A . 0.9500 ?
    C12 H12B . 0.9500 ?
loop_
    _geom_angle_atom_site_label_1
    _geom_angle_atom_site_label_2
    _geom_angle_atom_site_label_3
    _geom_angle_site_symmetry_1
    _geom_angle_site_symmetry_3
    _geom_angle
    _geom_angle_publ_flag
    C7 O3 C9 . . 111.06(18) ?
    C8 N1 C7 . . 111.9(2) ?
    C8 N1 C6 . . 125.8(2) ?
    C7 N1 C6 . . 122.2(2) ?
    C2 C1 C6 . . 117.9(2) ?
    C2 C1 H1 . . 121.1 ?
    C6 C1 H1 . . 121.1 ?
    C1 C2 C3 . . 121.9(2) ?
    C1 C2 Cl1 . . 118.9(2) ?
    C3 C2 Cl1 . . 119.2(2) ?
    C4 C3 C2 . . 118.2(2) ?
    C4 C3 H3 . . 120.9 ?
    C2 C3 H3 . . 120.9 ?
    C3 C4 C5 . . 122.1(3) ?
    C3 C4 Cl2 . . 118.8(2) ?
    C5 C4 Cl2 . . 119.2(2) ?
    C6 C5 C4 . . 117.5(3) ?
    C6 C5 H5 . . 121.3 ?
    C4 C5 H5 . . 121.3 ?
    C1 C6 C5 . . 122.5(2) ?
    C1 C6 N1 . . 118.8(2) ?
    C5 C6 N1 . . 118.7(2) ?
    O1 C7 O3 . . 124.4(2) ?
    O1 C7 N1 . . 126.7(2) ?
    O3 C7 N1 . . 108.9(2) ?
    O2 C8 N1 . . 127.3(2) ?
    O2 C8 C9 . . 127.4(2) ?
    N1 C8 C9 . . 105.2(2) ?
    O3 C9 C11 . . 108.0(2) ?
    O3 C9 C10 . . 107.8(2) ?
    C11 C9 C10 . . 116.3(2) ?
    O3 C9 C8 . . 102.78(19) ?
    C11 C9 C8 . . 110.8(2) ?
    C10 C9 C8 . . 110.2(2) ?
    C9 C10 H10A . . 109.5 ?
    C9 C10 H10B . . 109.5 ?
    H10A C10 H10B . . 109.5 ?
    C9 C10 H10C . . 109.5 ?
    H10A C10 H10C . . 109.5 ?
    H10B C10 H10C . . 109.5 ?
    C12 C11 C9 . . 124.0(3) ?
    C12 C11 H11 . . 118.0 ?
    C9 C11 H11 . . 118.0 ?
    C11 C12 H12A . . 120.0 ?
    C11 C12 H12B . . 120.0 ?
    H12A C12 H12B . . 120.0 ?
loop_
    _geom_torsion_atom_site_label_1
    _geom_torsion_atom_site_label_2
    _geom_torsion_atom_site_label_3
    _geom_torsion_atom_site_label_4
    _geom_torsion_site_symmetry_1
    _geom_torsion_site_symmetry_2
    _geom_torsion_site_symmetry_3
    _geom_torsion_site_symmetry_4
    _geom_torsion
    _geom_torsion_publ_flag
    C6 C1 C2 C3 . . . . 1.8(4) ?
    C6 C1 C2 Cl1 . . . . -177.9(2) ?
    C1 C2 C3 C4 . . . . -1.0(4) ?
    Cl1 C2 C3 C4 . . . . 178.7(2) ?
    C2 C3 C4 C5 . . . . -0.8(4) ?
    C2 C3 C4 Cl2 . . . . 179.4(2) ?
    C3 C4 C5 C6 . . . . 1.7(4) ?
    Cl2 C4 C5 C6 . . . . -178.5(2) ?
    C2 C1 C6 C5 . . . . -0.8(4) ?
    C2 C1 C6 N1 . . . . 177.9(2) ?
    C4 C5 C6 C1 . . . . -0.8(4) ?
    C4 C5 C6 N1 . . . . -179.6(2) ?
    C8 N1 C6 C1 . . . . 74.6(3) ?
    C7 N1 C6 C1 . . . . -100.6(3) ?
    C8 N1 C6 C5 . . . . -106.7(3) ?
    C7 N1 C6 C5 . . . . 78.2(3) ?
    C9 O3 C7 O1 . . . . -178.6(2) ?
    C9 O3 C7 N1 . . . . 1.6(3) ?
    C8 N1 C7 O1 . . . . -178.4(3) ?
    C6 N1 C7 O1 . . . . -2.6(4) ?
    C8 N1 C7 O3 . . . . 1.4(3) ?
    C6 N1 C7 O3 . . . . 177.2(2) ?
    C7 N1 C8 O2 . . . . 177.7(3) ?
    C6 N1 C8 O2 . . . . 2.1(4) ?
    C7 N1 C8 C9 . . . . -3.6(3) ?
    C6 N1 C8 C9 . . . . -179.2(2) ?
    C7 O3 C9 C11 . . . . -120.7(2) ?
    C7 O3 C9 C10 . . . . 112.9(2) ?
    C7 O3 C9 C8 . . . . -3.6(3) ?
    O2 C8 C9 O3 . . . . -177.1(3) ?
    N1 C8 C9 O3 . . . . 4.2(3) ?
    O2 C8 C9 C11 . . . . -61.9(4) ?
    N1 C8 C9 C11 . . . . 119.3(2) ?
    O2 C8 C9 C10 . . . . 68.3(4) ?
    N1 C8 C9 C10 . . . . -110.5(3) ?
    O3 C9 C11 C12 . . . . -129.1(3) ?
    C10 C9 C11 C12 . . . . -7.9(4) ?
    C8 C9 C11 C12 . . . . 119.0(3) ?
loop_
    _geom_hbond_atom_site_label_D
    _geom_hbond_atom_site_label_H
    _geom_hbond_atom_site_label_A
    _geom_hbond_site_symmetry_A
    _geom_hbond_distance_DH
    _geom_hbond_distance_HA
    _geom_hbond_distance_DA
    _geom_hbond_angle_DHA
    C1 H1 O1 1_545 0.95 2.59 3.454(3) 151
_iucr_refine_instructions_details
;
TITL I in P2(1)/n
CELL 0.71073  15.0727   5.2947  15.5390  90.000 100.916  90.000
ZERR    4.00   0.0012   0.0005   0.0012   0.000   0.005   0.000
LATT 1
SYMM 0.5-X, 0.5+Y, 0.5-Z
SFAC C  H  N  O  Cl
UNIT 48  36  4  12  8
SIZE 0.050 0.210 0.260
TEMP -100.000
OMIT 0 50
MERG 3
L.S. 4
ACTA
BOND $H
FMAP 2
PLAN 10
CONF
EQIV $1 x,-1+y,z
HTAB C1 O1_$1
WGHT    0.058100    0.996500
FVAR       0.60399
CL1   5    0.016844    0.223115    0.424080    11.00000    0.04704    0.03331 =
         0.03722    0.01242    0.01339    0.00325
CL2   5   -0.169754    0.993936    0.251699    11.00000    0.02880    0.03541 =
         0.05012    0.00209    0.01135    0.01076
O1    4    0.196491    0.971973    0.221237    11.00000    0.03110    0.02229 =
         0.03382   -0.00513    0.00675   -0.00236
O2    4    0.067581    0.286650    0.068628    11.00000    0.03360    0.03178 =
         0.04462   -0.01120    0.01316   -0.01438
O3    4    0.232291    0.765026    0.106746    11.00000    0.02450    0.02089 =
         0.02812   -0.00276    0.00902   -0.00559
N1    3    0.112232    0.631195    0.157992    11.00000    0.01996    0.02353 =
         0.02598   -0.00231    0.00644   -0.00281
C1    1    0.061267    0.441124    0.281710    11.00000    0.02067    0.02375 =
         0.03195   -0.00124    0.00476    0.00074
AFIX  43
H1    2    0.109013    0.321600    0.287152    11.00000   -1.20000
AFIX   0
C2    1    0.001473    0.440356    0.339044    11.00000    0.02977    0.02134 =
         0.02677    0.00141    0.00560   -0.00225
C3    1   -0.069892    0.608511    0.330755    11.00000    0.02475    0.02731 =
         0.03231   -0.00391    0.01086   -0.00388
AFIX  43
H3    2   -0.110966    0.603914    0.370165    11.00000   -1.20000
AFIX   0
C4    1   -0.079792    0.783202    0.263643    11.00000    0.02190    0.02463 =
         0.03489   -0.00320    0.00550    0.00196
C5    1   -0.020129    0.795976    0.205860    11.00000    0.02560    0.02438 =
         0.02844    0.00258    0.00471   -0.00196
AFIX  43
H5    2   -0.026751    0.919935    0.160895    11.00000   -1.20000
AFIX   0
C6    1    0.049359    0.621389    0.216201    11.00000    0.02087    0.02271 =
         0.02709   -0.00343    0.00612   -0.00122
C7    1    0.182155    0.808214    0.167783    11.00000    0.02157    0.01900 =
         0.02589    0.00150    0.00234   -0.00021
C8    1    0.116436    0.463074    0.090924    11.00000    0.02199    0.02686 =
         0.02864   -0.00162    0.00440   -0.00101
C9    1    0.195670    0.554295    0.049751    11.00000    0.02856    0.02409 =
         0.02645   -0.00524    0.00971   -0.00918
C10   1    0.161054    0.659997   -0.040960    11.00000    0.03960    0.04430 =
         0.03244    0.00324    0.00350   -0.00953
AFIX  33
H10A  2    0.114496    0.787175   -0.037968    11.00000   -1.50000
H10B  2    0.135153    0.523140   -0.080277    11.00000   -1.50000
H10C  2    0.211113    0.738074   -0.063332    11.00000   -1.50000
AFIX   0
C11   1    0.267027    0.355673    0.056622    11.00000    0.03104    0.02768 =
         0.03418   -0.00298    0.01580   -0.00477
AFIX  43
H11   2    0.295393    0.301759    0.113507    11.00000   -1.20000
AFIX   0
C12   1    0.292767    0.251791   -0.010599    11.00000    0.05958    0.05817 =
         0.06156   -0.00601    0.02298    0.00570
AFIX  93
H12A  2    0.265696    0.301646   -0.068338    11.00000   -1.20000
H12B  2    0.338606    0.126192   -0.001873    11.00000   -1.20000
HKLF 4
REM  JK529 in P2(1)/n
REM R1 =  0.0419 for   1720 Fo > 4sig(Fo)  and  0.0553 for all   2103 data
REM    163 parameters refined using      0 restraints
END
;
