# Supplementary material for: Vinclozolin: 3-(3,5-di­chloro­phen­yl)-5-ethenyl-5-methyl-1,3-oxazolidine-2,4-dione
Source: Acta Crystallogr Sect E Struct Rep Online. 2014 Jun 7;70(Pt 7):o754. doi: 10.1107/S1600536814012781 (PMC4120555; doi:10.1107/S1600536814012781)
Supplement: Supplementary file 2 [file e-70-0o754-Isup2.hkl]

# 
# h,k,l, Fc-squared, Fo-squared, sigma(Fo-squared) and status flag 
# 
data_I
_shelx_title ' I in P2(1)/n' 
_shelx_refln_list_code          4 
_shelx_F_calc_maximum      161.37 
_exptl_crystal_F_000       584.00 
_reflns_d_resolution_high  0.8409 
 
loop_ 
 _symmetry_equiv_pos_as_xyz 
 'x, y, z' 
 '-x+1/2, y+1/2, -z+1/2' 
 '-x, -y, -z' 
 'x-1/2, -y-1/2, z-1/2' 
 
_cell_length_a    15.0727 
_cell_length_b     5.2947 
_cell_length_c    15.5390 
_cell_angle_alpha  90.000 
_cell_angle_beta  100.916 
_cell_angle_gamma  90.000 
 
_shelx_F_squared_multiplier     1.000 
 
loop_ 
 _refln_index_h 
 _refln_index_k 
 _refln_index_l 
 _refln_F_squared_calc 
 _refln_F_squared_meas 
 _refln_F_squared_sigma 
 _refln_observed_status 
   2   0   0      276.60      290.78      4.77 o 
   4   0   0     2576.59     2560.33     26.91 o 
   6   0   0     1984.22     2085.22     23.95 o 
   8   0   0     1118.45     1235.21     18.69 o 
  10   0   0      323.75      329.42      8.92 o 
  12   0   0      731.66      723.63     17.05 o 
  14   0   0       41.49       55.31     13.32 o 
   1   1   0     2419.13     2701.65     40.34 o 
   2   1   0       88.70       55.24      4.19 o 
   3   1   0     3675.68     3640.97     33.89 o 
   4   1   0    17244.95    17552.86    143.16 o 
   5   1   0     5700.53     5545.94     35.61 o 
   6   1   0       65.86      106.40      2.85 o 
   7   1   0      120.46      131.99      4.10 o 
   8   1   0     1222.55     1134.67     11.12 o 
   9   1   0      442.91      419.15      6.54 o 
  10   1   0       41.50       45.94      3.13 o 
  11   1   0      442.56      401.03      9.03 o 
  12   1   0      245.28      243.66      6.34 o 
  13   1   0       58.42       64.16      6.81 o 
  14   1   0      175.95      196.76     11.70 o 
  15   1   0      604.76      648.81     19.32 o 
  16   1   0      939.55      975.44     24.85 o 
  17   1   0       15.61        6.83     11.46 o 
   0   2   0     1113.79      888.04     25.85 o 
   1   2   0      114.30       97.51      6.01 o 
   2   2   0     2362.85     2787.78     45.05 o 
   3   2   0      351.13      352.92     10.65 o 
   4   2   0     4399.32     4515.99     48.75 o 
   5   2   0      390.04      406.56     11.43 o 
   6   2   0     1331.23     1560.14     26.30 o 
   7   2   0      267.88      266.06      9.37 o 
   8   2   0     1139.16     1187.34     21.99 o 
   9   2   0      210.28      210.33      6.72 o 
  10   2   0        8.82       12.74      3.82 o 
  11   2   0      337.12      326.60     10.42 o 
  12   2   0        0.13        4.58      3.88 o 
  13   2   0      193.11      220.18     15.19 o 
  14   2   0      199.12      201.85     11.04 o 
  15   2   0        0.66        0.00      5.58 o 
  16   2   0       82.13       87.79     10.35 o 
   1   3   0        6.20       11.08      6.31 o 
   2   3   0      145.01      186.36      9.44 o 
   3   3   0     2570.50     2404.44     75.79 o 
   4   3   0      547.36      505.97     15.70 o 
   5   3   0      102.47      121.10      6.03 o 
   6   3   0      126.90      141.52     13.46 o 
   7   3   0        5.09        0.00      5.63 o 
   8   3   0      343.57      326.62     14.16 o 
   9   3   0     1831.06     1821.34     68.49 o 
  10   3   0       85.65       69.56     11.64 o 
  11   3   0       39.87       46.29      7.25 o 
  12   3   0      356.38      404.77     13.99 o 
  13   3   0        7.71        3.42      4.89 o 
  14   3   0       59.84       67.76      8.42 o 
  15   3   0       97.62       98.50     10.40 o 
   0   4   0     2835.61     2803.15     73.88 o 
   1   4   0       24.88       36.74      7.36 o 
   2   4   0       81.27      105.08     14.73 o 
   3   4   0      639.22      644.86     20.40 o 
   4   4   0      276.27      286.35     14.42 o 
   5   4   0       54.24       60.57      9.12 o 
   6   4   0      949.90      949.64     31.52 o 
   7   4   0        0.95        5.05     11.30 o 
   8   4   0       36.35       47.41     11.11 o 
   9   4   0      239.50      231.04     22.29 o 
  10   4   0      117.64      119.84     17.05 o 
  11   4   0       58.68       68.63     13.15 o 
  12   4   0      267.19      247.64     21.48 o 
  13   4   0       12.08        3.60     15.78 o 
   1   5   0     1444.03     1492.01     45.40 o 
   2   5   0      274.10      257.66     15.94 o 
   3   5   0       41.62        2.55     11.44 o 
   4   5   0      461.37      518.43     33.69 o 
   5   5   0      794.33      731.73     39.72 o 
   6   5   0        4.30        0.00      9.82 o 
   7   5   0       33.20       35.86     16.15 o 
   8   5   0      126.91      127.19     16.82 o 
   9   5   0       57.63       73.27     17.72 o 
  10   5   0        1.48        0.00     10.06 o 
   0   6   0        0.07       18.52     13.24 o 
   1   6   0       41.25       21.63     14.12 o 
   2   6   0      287.02      284.82     31.83 o 
   3   6   0       16.35       17.49     16.06 o 
   4   6   0      242.85      247.97     31.47 o 
   5   6   0       26.78       34.78     19.37 o 
 -15   0   1      384.90      350.11     14.30 o 
 -13   0   1     1547.93     1554.77     28.05 o 
 -11   0   1     1070.99     1095.53     20.64 o 
  -9   0   1      253.63      234.93      7.08 o 
  -7   0   1     2309.54     2509.13     28.58 o 
  -5   0   1       81.00      187.31      7.15 o 
  -3   0   1    11427.95    12287.46    222.60 o 
  -1   0   1     1288.06     1349.20     20.06 o 
   1   0   1     1705.01     1480.97     17.74 o 
   3   0   1     7843.38     8449.51     66.67 o 
   5   0   1    10840.67    10446.97    100.98 o 
   7   0   1       33.57       27.79      2.90 o 
   9   0   1      543.33      550.25     10.07 o 
  11   0   1     1908.30     1862.74     23.56 o 
  13   0   1      104.90      105.03      9.06 o 
  15   0   1      188.28      164.91     10.47 o 
 -17   1   1        0.20        0.00      6.68 o 
 -16   1   1      492.92      476.11     17.60 o 
 -15   1   1      140.71      123.43     10.18 o 
 -14   1   1        0.13       15.71      5.20 o 
 -13   1   1      642.43      618.38     10.88 o 
 -12   1   1       38.63       48.68      3.79 o 
 -11   1   1      268.55      281.19      6.54 o 
 -10   1   1      226.79      196.52      5.29 o 
  -9   1   1      586.46      548.49      7.75 o 
  -8   1   1     1591.58     1495.50     14.15 o 
  -7   1   1     2493.98     2663.08     21.53 o 
  -6   1   1      162.81      148.98      3.59 o 
  -5   1   1        9.47       29.45      2.18 o 
  -4   1   1       32.74       17.44      1.67 o 
  -3   1   1     2225.97     2080.84     20.93 o 
  -2   1   1     1690.34     1422.22     31.31 o 
  -1   1   1       45.23       28.39      3.89 o 
   0   1   1     2373.22     2761.95     41.39 o 
   1   1   1     2138.65     2352.15     52.09 o 
   2   1   1     7377.11     8021.96    162.64 o 
   3   1   1      550.84      610.24      9.29 o 
   4   1   1      526.62      672.95      7.37 o 
   5   1   1       56.75       75.60      2.46 o 
   6   1   1       48.36       91.27      3.41 o 
   7   1   1      165.99      188.47      4.30 o 
   8   1   1      554.89      643.64      7.83 o 
   9   1   1      530.69      478.50      7.06 o 
  10   1   1      346.42      324.73      6.63 o 
  11   1   1      185.27      178.19      5.44 o 
  12   1   1       65.81       58.26      4.31 o 
  13   1   1      244.66      250.29     13.70 o 
  14   1   1      194.62      200.20     12.13 o 
  15   1   1        3.42        0.00      5.54 o 
  16   1   1      470.66      485.44     18.27 o 
  17   1   1       49.90       48.83     12.23 o 
 -16   2   1        1.34        0.00      6.27 o 
 -15   2   1       46.63       43.95      8.32 o 
 -14   2   1        4.20       10.74      5.10 o 
 -13   2   1     1711.33     1735.25     27.25 o 
 -12   2   1       19.55       13.59      4.10 o 
 -11   2   1      814.70      773.33     14.19 o 
 -10   2   1       19.91       29.50      3.74 o 
  -9   2   1       67.58       71.62      5.68 o 
  -8   2   1      193.08      178.73      5.75 o 
  -7   2   1       15.70       16.23      2.47 o 
  -6   2   1      220.23      301.87      9.55 o 
  -5   2   1     2968.38     3038.07     35.54 o 
  -4   2   1       25.52       35.36      3.33 o 
  -3   2   1      698.44      746.21     22.76 o 
  -2   2   1        1.68        0.00      2.84 o 
  -1   2   1      106.26      126.57      6.51 o 
   0   2   1      333.26      412.40     11.30 o 
   1   2   1     2455.36     2525.01     40.99 o 
   2   2   1     1232.23     1455.27     26.14 o 
   3   2   1       34.34       94.05     11.18 o 
   4   2   1      755.70      887.25     15.94 o 
   5   2   1       52.32       57.95      4.82 o 
   6   2   1      239.87      250.18     10.21 o 
   7   2   1     1758.72     1738.59     23.22 o 
   8   2   1        0.79        6.73      3.45 o 
   9   2   1     1134.52     1074.56     15.59 o 
  10   2   1       56.95       64.03      5.63 o 
  11   2   1      151.84      130.51      7.73 o 
  12   2   1      185.69      172.79     10.08 o 
  13   2   1       92.77       98.90      8.07 o 
  14   2   1        1.43        1.01      5.04 o 
  15   2   1        0.05        0.00      6.64 o 
  16   2   1       58.05       47.97      8.87 o 
 -15   3   1       52.82       46.07      8.47 o 
 -14   3   1      127.70      122.54      9.21 o 
 -13   3   1        5.65        9.78      5.40 o 
 -12   3   1       63.63       50.84      7.90 o 
 -11   3   1      132.50      126.90     11.69 o 
 -10   3   1      232.25      196.97     16.99 o 
  -9   3   1      581.29      556.45     23.70 o 
  -8   3   1      284.66      279.01     13.81 o 
  -7   3   1       49.55       55.55      5.41 o 
  -6   3   1       10.53        8.10      3.64 o 
  -5   3   1      156.67      144.38      8.55 o 
  -4   3   1     2449.54     2394.62     73.84 o 
  -3   3   1      213.63      260.53     11.87 o 
  -2   3   1        5.58        2.65      4.20 o 
  -1   3   1       50.48       40.00      7.13 o 
   0   3   1      704.60      656.49     17.50 o 
   1   3   1      134.28      133.34     22.35 o 
   2   3   1     1125.58     1085.80     23.82 o 
   3   3   1       60.40       72.70     10.55 o 
   4   3   1      375.92      399.74     23.02 o 
   5   3   1       12.95       24.31      9.99 o 
   6   3   1       22.22        6.91      7.30 o 
   7   3   1        0.12        0.00      5.12 o 
   8   3   1      662.52      684.00     24.06 o 
   9   3   1     1096.76     1078.29     31.28 o 
  10   3   1      558.30      575.52     17.13 o 
  11   3   1       48.00       36.30      5.64 o 
  12   3   1       39.30       36.54     10.67 o 
  13   3   1      739.53      755.67     25.39 o 
  14   3   1      324.50      351.93     17.15 o 
  15   3   1       13.01       10.86      6.64 o 
 -13   4   1       15.81       17.49     12.29 o 
 -12   4   1        1.18       15.70     11.84 o 
 -11   4   1       12.74       13.30     10.89 o 
 -10   4   1       23.79        9.82      9.96 o 
  -9   4   1        1.64        4.66      9.71 o 
  -8   4   1       86.83       88.29     14.06 o 
  -7   4   1      947.31     1013.00     33.60 o 
  -6   4   1      855.99      844.18     23.80 o 
  -5   4   1       64.51       58.29      5.80 o 
  -4   4   1      182.76      171.43     20.72 o 
  -3   4   1      587.49      653.60     20.90 o 
  -2   4   1      186.02      206.81     13.44 o 
  -1   4   1      472.21      420.20     16.51 o 
   0   4   1       20.07       27.32      6.93 o 
   1   4   1        1.66        0.00      4.54 o 
   2   4   1        0.14        0.00      5.16 o 
   3   4   1       20.08       16.22      7.96 o 
   4   4   1        0.71        5.39      9.45 o 
   5   4   1      956.98      875.86     39.93 o 
   6   4   1       82.55       74.78     16.59 o 
   7   4   1       80.93       87.81     12.71 o 
   8   4   1        5.98        0.00      9.93 o 
   9   4   1        0.67        0.00      7.62 o 
  10   4   1      114.00      108.32     14.46 o 
  11   4   1      342.44      334.74     47.05 o 
  12   4   1       30.38       28.49     13.85 o 
  13   4   1      291.66      251.57     16.60 o 
 -10   5   1      217.92      162.87     19.51 o 
  -9   5   1      101.96      121.68     17.17 o 
  -8   5   1       75.93       94.88     21.57 o 
  -7   5   1      183.39      198.04     20.86 o 
  -6   5   1        3.82        6.06     13.34 o 
  -5   5   1       34.34       27.38     15.03 o 
  -4   5   1       18.29       19.78     13.58 o 
  -3   5   1       14.23       11.34      7.58 o 
  -2   5   1      865.17      852.80     27.21 o 
  -1   5   1      412.92      393.77     18.94 o 
   0   5   1      145.36      147.38     16.29 o 
   1   5   1      117.20      149.64     14.38 o 
   2   5   1       85.14      114.84     28.03 o 
   3   5   1      820.32      872.87     42.09 o 
   4   5   1       39.36       79.07     18.42 o 
   5   5   1      511.59      389.75     31.24 o 
   6   5   1       67.19       62.83     19.10 o 
   7   5   1        3.19       19.78     14.22 o 
   8   5   1       14.80        4.38     10.01 o 
   9   5   1       17.65       36.23     11.24 o 
  10   5   1      234.82      236.24     20.78 o 
  -5   6   1       55.78       86.81     22.34 o 
  -4   6   1      109.77      134.13     25.20 o 
  -3   6   1       31.81       29.16     16.99 o 
  -2   6   1       52.69       30.77     17.03 o 
  -1   6   1        2.55        1.35      8.91 o 
   0   6   1      778.99      818.70     42.77 o 
   1   6   1      294.53      335.93     34.61 o 
   2   6   1      202.48      224.42     29.60 o 
   3   6   1       27.47        3.69     15.92 o 
   4   6   1       14.02        0.00     14.48 o 
   5   6   1        0.01        0.00     14.00 o 
 -16   0   2      484.52      488.55     17.04 o 
 -14   0   2      109.26      116.70      9.35 o 
 -12   0   2     1134.78     1194.90     22.72 o 
 -10   0   2      236.26      206.05      7.20 o 
  -8   0   2        0.22        4.84      2.78 o 
  -6   0   2     1125.95     1185.95     17.82 o 
  -4   0   2     1368.60     1521.77     24.42 o 
  -2   0   2     1991.82     2100.52     22.03 o 
   0   0   2     3491.52     4042.88     37.27 o 
   2   0   2    11386.54    10384.02     76.01 o 
   4   0   2     2743.23     2303.51     23.53 o 
   6   0   2      247.60      200.44      5.12 o 
   8   0   2     9849.42     9681.84     87.68 o 
  10   0   2      740.71      778.64     13.17 o 
  12   0   2       47.07       95.85     20.91 o 
  14   0   2     1224.64     1250.75     23.29 o 
 -17   1   2        1.79        5.83      7.68 o 
 -16   1   2        3.70       13.99      6.67 o 
 -15   1   2      336.13      313.16     17.49 o 
 -14   1   2      375.75      356.82     11.97 o 
 -13   1   2       60.87       70.74      5.40 o 
 -12   1   2      126.00      105.18      4.90 o 
 -11   1   2     1813.52     1764.70     23.37 o 
 -10   1   2      643.79      642.36      8.97 o 
  -9   1   2      488.82      414.72      7.26 o 
  -8   1   2     3483.44     3360.42     28.85 o 
  -7   1   2       17.32       26.15      2.25 o 
  -6   1   2     1377.11     1424.83     14.90 o 
  -5   1   2     4843.89     5094.55     44.03 o 
  -4   1   2     9134.64     9041.60     74.32 o 
  -3   1   2     5765.85     5734.77     56.49 o 
  -2   1   2        1.45        2.04      1.38 o 
  -1   1   2     1299.67     1145.24     17.94 o 
   0   1   2     5893.49     5845.89     57.83 o 
   1   1   2       75.60       49.23      3.03 o 
   2   1   2     1584.64     1468.61     23.33 o 
   3   1   2    19658.83    20320.33    171.47 o 
   4   1   2      925.43     1028.90      9.64 o 
   5   1   2     1419.44     1525.81     12.02 o 
   6   1   2     1623.24     1621.29     13.70 o 
   7   1   2      775.98      838.94      9.63 o 
   8   1   2      164.14      180.19      4.84 o 
   9   1   2      973.07     1020.39     11.08 o 
  10   1   2      145.91      158.41      5.07 o 
  11   1   2      293.63      319.70      6.57 o 
  12   1   2      135.70      134.44      7.06 o 
  13   1   2       32.85       32.68      5.70 o 
  14   1   2       11.27       16.36      6.35 o 
  15   1   2       64.09       73.83      9.29 o 
  16   1   2        6.82        2.65      7.03 o 
 -16   2   2      115.58      103.28     10.10 o 
 -15   2   2       64.93       62.56      8.15 o 
 -14   2   2       25.63       28.31      6.35 o 
 -13   2   2       26.41       30.18      5.18 o 
 -12   2   2       87.37       75.19      6.03 o 
 -11   2   2        6.51        9.66      3.38 o 
 -10   2   2      764.77      788.21     12.56 o 
  -9   2   2      507.71      548.51     10.05 o 
  -8   2   2     2163.06     2039.74     24.83 o 
  -7   2   2      280.76      265.66      7.29 o 
  -6   2   2     1749.84     1776.31     29.71 o 
  -5   2   2      123.06      130.71      6.03 o 
  -4   2   2      285.12      264.62      6.36 o 
  -3   2   2       20.52       35.66      4.38 o 
  -2   2   2      681.19      564.52     28.39 o 
  -1   2   2      334.23      292.45      9.92 o 
   0   2   2     9665.10     9566.50    137.65 o 
   1   2   2       92.70      100.08     15.93 o 
   2   2   2      189.61      170.49     12.05 o 
   3   2   2      130.17      139.70     11.62 o 
   4   2   2      335.26      307.97     12.02 o 
   5   2   2      861.96      879.28     14.12 o 
   6   2   2     1580.40     1411.36     17.14 o 
   7   2   2      233.26      237.49      6.52 o 
   8   2   2        0.08        0.00      2.31 o 
   9   2   2        6.20        4.89      3.44 o 
  10   2   2      146.06      154.57     12.99 o 
  11   2   2       46.49       55.65      5.79 o 
  12   2   2     1637.33     1694.36     26.79 o 
  13   2   2       23.68       18.58      5.59 o 
  14   2   2        0.05        0.00      5.13 o 
  15   2   2       10.22        6.37      7.27 o 
  16   2   2      105.38       94.13     10.81 o 
 -15   3   2      281.96      287.94     14.43 o 
 -14   3   2        5.36        0.00      4.82 o 
 -13   3   2       48.19       32.15      6.65 o 
 -12   3   2       61.48       71.20      8.68 o 
 -11   3   2       13.80       29.15     10.39 o 
 -10   3   2      126.44      108.81     14.19 o 
  -9   3   2      127.81      118.97     11.40 o 
  -8   3   2     1043.40      988.43     17.95 o 
  -7   3   2        0.02        0.15      2.79 o 
  -6   3   2      233.76      231.77     10.42 o 
  -5   3   2       26.65       21.67      3.83 o 
  -4   3   2     1137.82      990.74     17.29 o 
  -3   3   2     3122.41     3187.31     74.83 o 
  -2   3   2        1.91        4.02      4.55 o 
  -1   3   2      186.58      150.63      9.13 o 
   0   3   2      456.61      519.39     15.57 o 
   1   3   2      336.16      361.70     12.57 o 
   2   3   2       17.68       46.88      5.92 o 
   3   3   2      356.96      439.92     23.15 o 
   4   3   2      273.16      347.64     21.79 o 
   5   3   2     2199.88     2267.47     54.75 o 
   6   3   2       25.49       26.34      7.73 o 
   7   3   2       47.52       44.82     11.78 o 
   8   3   2       31.40       23.64      9.54 o 
   9   3   2       11.91        0.00      4.12 o 
  10   3   2       32.97       37.77      5.39 o 
  11   3   2      112.76      122.25      9.97 o 
  12   3   2        0.51        0.00      4.61 o 
  13   3   2       23.07       11.75      5.52 o 
  14   3   2       30.08       36.32      7.19 o 
 -13   4   2      298.05      301.07     24.95 o 
 -12   4   2     1063.17     1064.58     37.43 o 
 -11   4   2      162.15      150.25     17.70 o 
 -10   4   2        0.41        6.99     10.09 o 
  -9   4   2       89.43       74.86     14.42 o 
  -8   4   2        0.03        0.00     13.19 o 
  -7   4   2       61.48       43.67     18.11 o 
  -6   4   2      393.79      403.15     11.99 o 
  -5   4   2       79.59       85.81      8.58 o 
  -4   4   2       21.59       45.47      8.56 o 
  -3   4   2       97.13       89.21     15.57 o 
  -2   4   2      834.61      854.94     24.52 o 
  -1   4   2      206.09      200.46     12.49 o 
   0   4   2       60.77       85.89      9.62 o 
   1   4   2     1110.19     1042.64     26.54 o 
   2   4   2     1019.72      968.77     65.22 o 
   3   4   2      458.09      465.70     16.76 o 
   4   4   2     1145.49     1166.61     46.53 o 
   5   4   2     1876.52     1824.43     61.48 o 
   6   4   2      488.79      492.00     21.72 o 
   7   4   2       29.20       48.04     10.22 o 
   8   4   2      794.56      762.86     27.01 o 
   9   4   2       87.31       72.64     14.95 o 
  10   4   2       76.52       82.22     21.77 o 
  11   4   2       21.22       11.01      8.47 o 
  12   4   2       51.72       29.47      8.07 o 
  13   4   2       21.86       25.06      6.72 o 
 -10   5   2       79.91       73.80     15.82 o 
  -9   5   2      112.25       96.39     18.95 o 
  -8   5   2       66.51       57.57     22.77 o 
  -7   5   2        4.42        0.00     21.90 o 
  -6   5   2       16.83       11.90     11.74 o 
  -5   5   2       95.28       76.92     18.89 o 
  -4   5   2      632.08      638.85     24.34 o 
  -3   5   2      176.14      228.70     27.98 o 
  -2   5   2       17.87       23.73      8.58 o 
  -1   5   2      140.92      134.89     13.76 o 
   0   5   2      327.65      293.54     24.03 o 
   1   5   2      966.16      972.75     28.48 o 
   2   5   2        8.10       14.19     13.13 o 
   3   5   2      642.33      616.19     36.21 o 
   4   5   2      753.01      699.90     39.64 o 
   5   5   2        5.96        0.00     11.14 o 
   6   5   2      182.26      170.65     25.84 o 
   7   5   2      118.67      115.19     23.55 o 
   8   5   2        0.03       21.47     12.92 o 
   9   5   2      847.27      819.20     36.39 o 
  10   5   2       61.10       75.59     14.53 o 
  -5   6   2       54.57       65.01     21.32 o 
  -4   6   2        6.43        0.00     13.73 o 
  -3   6   2       12.82        7.49     13.84 o 
  -2   6   2       70.29       86.27     19.23 o 
  -1   6   2      353.35      373.05     31.17 o 
   0   6   2      202.10      300.65     33.20 o 
   1   6   2       86.16      123.13     23.30 o 
   2   6   2       58.14       80.38     20.40 o 
   3   6   2       28.61       35.50     16.71 o 
   4   6   2        1.12        0.00     15.88 o 
 -17   0   3       34.64       36.96     11.51 o 
 -15   0   3      930.60      898.71     21.77 o 
 -13   0   3     4759.01     4810.11     64.15 o 
 -11   0   3       69.56       55.89      8.54 o 
  -9   0   3       42.47       55.06      5.03 o 
  -7   0   3      435.64      284.51      8.02 o 
  -5   0   3      136.02       95.99      4.33 o 
  -3   0   3     2702.15     2666.77     32.42 o 
  -1   0   3     8740.61     8479.91     83.51 o 
   1   0   3     8671.39     8317.01     61.50 o 
   3   0   3      244.78      234.63      4.09 o 
   5   0   3     2605.06     2549.84     25.73 o 
   7   0   3      156.07      120.82      4.89 o 
   9   0   3     1724.09     1803.60     22.05 o 
  11   0   3       52.43       54.77      6.09 o 
  13   0   3      313.48      294.45     11.79 o 
 -17   1   3       53.98       60.27      8.91 o 
 -16   1   3      754.95      723.43     20.73 o 
 -15   1   3      452.15      409.76     13.85 o 
 -14   1   3      266.92      241.22     10.47 o 
 -13   1   3      102.90       93.05      5.68 o 
 -12   1   3      474.25      436.22      8.88 o 
 -11   1   3      862.62      856.86     11.59 o 
 -10   1   3     1028.51     1051.71     13.01 o 
  -9   1   3       77.47       67.70      3.69 o 
  -8   1   3     3910.35     3922.07     35.98 o 
  -7   1   3     1314.33     1322.55     14.73 o 
  -6   1   3       10.57        5.34      1.73 o 
  -5   1   3       24.53       38.01      2.65 o 
  -4   1   3     1428.47     1519.36     15.49 o 
  -3   1   3     3554.34     3446.96     30.40 o 
  -2   1   3     1034.67     1078.29     10.68 o 
  -1   1   3     2465.36     2811.14     36.16 o 
   0   1   3     3882.84     3782.56     32.10 o 
   1   1   3    26039.06    26800.44    228.73 o 
   2   1   3     1007.07     1142.43     11.68 o 
   3   1   3     3920.16     4102.19     32.46 o 
   4   1   3      619.82      643.99      7.23 o 
   5   1   3     1157.48     1145.97      9.99 o 
   6   1   3      614.12      646.69      7.53 o 
   7   1   3       33.48       26.90      2.66 o 
   8   1   3      468.74      432.74      6.70 o 
   9   1   3      753.84      805.42     10.64 o 
  10   1   3      217.56      227.03      6.36 o 
  11   1   3      199.33      208.23      9.52 o 
  12   1   3        4.34        0.84      4.02 o 
  13   1   3       37.85       43.30      7.03 o 
  14   1   3     1083.99     1114.63     25.74 o 
  15   1   3        3.83        0.00      6.64 o 
  16   1   3       60.39       44.15     11.97 o 
 -16   2   3       14.19       14.51      6.39 o 
 -15   2   3      457.24      432.33     15.75 o 
 -14   2   3       35.72       27.71      6.11 o 
 -13   2   3       97.72       90.23      8.04 o 
 -12   2   3        0.07        1.24      3.39 o 
 -11   2   3      209.55      203.20      7.52 o 
 -10   2   3      769.45      741.03     11.73 o 
  -9   2   3        3.76        2.14      2.41 o 
  -8   2   3       23.18       20.94      3.04 o 
  -7   2   3       37.78       42.97      3.26 o 
  -6   2   3      187.56      161.22      6.10 o 
  -5   2   3     3211.85     3400.07     45.76 o 
  -4   2   3     3368.42     3476.91     36.36 o 
  -3   2   3      114.60       76.49      5.13 o 
  -2   2   3     1180.33     1309.31     22.07 o 
  -1   2   3      716.57      646.32     17.68 o 
   0   2   3       18.33       14.86      3.32 o 
   1   2   3      553.48      729.59     16.02 o 
   2   2   3       12.93       24.01      7.14 o 
   3   2   3      754.16      819.07     29.39 o 
   4   2   3     1676.21     1702.06     24.62 o 
   5   2   3    11984.08    12052.40    105.65 o 
   6   2   3      424.99      445.45      8.58 o 
   7   2   3       13.25       10.74      2.54 o 
   8   2   3        3.53        0.00      2.49 o 
   9   2   3      391.94      356.85      9.70 o 
  10   2   3      196.07      201.19     10.19 o 
  11   2   3      323.19      356.31     15.11 o 
  12   2   3       29.34       31.88      5.77 o 
  13   2   3       11.42       12.44      5.63 o 
  14   2   3       22.56       10.73      6.89 o 
  15   2   3      344.60      373.38     17.22 o 
 -15   3   3       70.33       66.03      8.63 o 
 -14   3   3        1.59        0.25      4.50 o 
 -13   3   3       85.93       90.39      9.74 o 
 -12   3   3        2.14       15.64     10.35 o 
 -11   3   3      133.16      140.10     16.10 o 
 -10   3   3     1992.16     1862.02     36.35 o 
  -9   3   3       67.55       64.96     10.26 o 
  -8   3   3      174.17      157.95     10.47 o 
  -7   3   3       53.06       57.84      7.34 o 
  -6   3   3      102.40       85.91      6.35 o 
  -5   3   3      222.57      219.21      7.57 o 
  -4   3   3       53.11       61.89      7.51 o 
  -3   3   3     4076.31     4404.14     61.08 o 
  -2   3   3       11.70       27.05      6.07 o 
  -1   3   3     1172.65     1220.30     27.15 o 
   0   3   3       16.42       24.42      5.17 o 
   1   3   3     1901.68     1869.41     48.68 o 
   2   3   3       66.98       66.19     13.28 o 
   3   3   3       90.60      137.06     17.13 o 
   4   3   3      188.49      204.91     18.58 o 
   5   3   3       13.65       26.50     10.62 o 
   6   3   3      360.33      382.28     16.82 o 
   7   3   3       21.39       26.24      5.53 o 
   8   3   3      348.24      357.66     24.15 o 
   9   3   3       55.32       51.00      5.74 o 
  10   3   3      537.41      557.68     14.17 o 
  11   3   3       73.82       78.74      8.05 o 
  12   3   3      255.88      239.39     11.62 o 
  13   3   3      105.56       72.17      8.16 o 
  14   3   3        8.25       14.88      6.11 o 
 -13   4   3      206.34      271.40     24.35 o 
 -12   4   3      129.51       95.95     16.41 o 
 -11   4   3      139.15      143.42     43.34 o 
 -10   4   3      236.61      230.03     21.19 o 
  -9   4   3      126.25       81.63     15.06 o 
  -8   4   3      688.81      688.61     29.83 o 
  -7   4   3      771.24      723.24     19.41 o 
  -6   4   3       72.03       73.66      6.98 o 
  -5   4   3      167.22      181.29      9.12 o 
  -4   4   3       28.30       20.15      7.56 o 
  -3   4   3      365.89      405.57     19.19 o 
  -2   4   3      655.82      599.95     20.82 o 
  -1   4   3      648.84      614.40     20.60 o 
   0   4   3       14.51        7.04      6.86 o 
   1   4   3      841.59      861.84     24.73 o 
   2   4   3     1120.50     1051.09     55.90 o 
   3   4   3      267.03      274.05     23.82 o 
   4   4   3        8.56       11.07     11.69 o 
   5   4   3      258.02      286.82     28.56 o 
   6   4   3       87.89      100.29     19.26 o 
   7   4   3      336.29      332.81     36.60 o 
   8   4   3      729.56      748.06     26.69 o 
   9   4   3       46.87       51.89      7.62 o 
  10   4   3        2.45        0.00      5.54 o 
  11   4   3       19.64       24.82      6.05 o 
  12   4   3        9.38        7.94      5.87 o 
 -10   5   3       16.74       29.70     19.75 o 
  -9   5   3      182.12      198.03     41.88 o 
  -8   5   3      276.74      312.72     26.30 o 
  -7   5   3       17.67        8.85     13.02 o 
  -6   5   3       12.04        4.55     12.41 o 
  -5   5   3       25.57       26.59      9.75 o 
  -4   5   3      155.94      202.12     17.38 o 
  -3   5   3      103.57      108.17     13.34 o 
  -2   5   3      236.96      252.55     17.97 o 
  -1   5   3      185.43      195.86     16.66 o 
   0   5   3      107.11      112.64     20.40 o 
   1   5   3      173.11      225.46     26.25 o 
   2   5   3       66.93       74.16     18.17 o 
   3   5   3        4.15       21.02     14.22 o 
   4   5   3       94.72      109.46     21.67 o 
   5   5   3       31.47       37.04     15.54 o 
   6   5   3      102.35       88.70     20.84 o 
   7   5   3       54.79       55.04     15.98 o 
   8   5   3      203.97      193.77     21.25 o 
   9   5   3       62.47       69.01     13.61 o 
  -5   6   3       98.84       98.42     23.09 o 
  -4   6   3      351.03      363.19     32.55 o 
  -3   6   3        1.65        0.00     11.44 o 
  -2   6   3        2.94        0.00      8.91 o 
  -1   6   3        0.77        1.31     13.22 o 
   0   6   3      457.18      502.00     36.67 o 
   1   6   3       59.74       60.24     19.97 o 
   2   6   3      291.80      315.53     34.45 o 
   3   6   3        0.68        0.78     15.04 o 
 -16   0   4       41.62       32.36      7.41 o 
 -14   0   4      464.98      452.33     18.46 o 
 -12   0   4       15.37       16.20      4.49 o 
 -10   0   4      565.92      584.49     13.95 o 
  -8   0   4    10009.27     9725.24    114.95 o 
  -6   0   4      983.31      904.96     13.51 o 
  -4   0   4      141.92      159.05      6.05 o 
  -2   0   4     6440.17     5916.70     67.66 o 
   0   0   4     2819.50     2343.04     19.59 o 
   2   0   4       66.06       23.76      1.86 o 
   4   0   4     1781.40     1945.27     18.99 o 
   6   0   4     2259.06     2122.55     23.12 o 
   8   0   4     1816.53     1781.77     21.49 o 
  10   0   4       53.58       85.61      7.36 o 
  12   0   4      732.51      714.77     16.29 o 
 -17   1   4       10.52        7.64      6.67 o 
 -16   1   4      183.73      214.20     11.83 o 
 -15   1   4       68.77       73.16      7.64 o 
 -14   1   4      168.51      175.62      7.62 o 
 -13   1   4        3.70        0.00      3.07 o 
 -12   1   4        0.21        5.80      3.25 o 
 -11   1   4      241.77      243.53      7.91 o 
 -10   1   4      136.75      130.66      5.74 o 
  -9   1   4       52.14       69.25      4.21 o 
  -8   1   4        8.59        1.79      2.19 o 
  -7   1   4       56.17       64.07      3.54 o 
  -6   1   4       60.03       80.08      3.74 o 
  -5   1   4      248.44      327.56      6.01 o 
  -4   1   4     2102.59     1916.36     22.22 o 
  -3   1   4     1317.86     1492.50     14.34 o 
  -2   1   4      455.96      505.84      6.55 o 
  -1   1   4        2.24       11.78      1.73 o 
   0   1   4      943.72     1040.66     10.63 o 
   1   1   4     4805.21     5067.02     39.47 o 
   2   1   4      193.26      173.27      3.48 o 
   3   1   4     5739.88     6116.91     51.40 o 
   4   1   4     1192.30     1242.26     10.98 o 
   5   1   4      323.23      338.32      4.90 o 
   6   1   4      393.10      342.06      4.98 o 
   7   1   4      556.07      593.54      7.69 o 
   8   1   4     1263.31     1237.11     12.54 o 
   9   1   4      269.40      258.78      6.41 o 
  10   1   4      151.33      160.53      7.98 o 
  11   1   4      889.10      892.60     17.32 o 
  12   1   4       35.11       25.69      5.29 o 
  13   1   4        0.49        0.00      5.27 o 
  14   1   4        1.30        6.17      6.18 o 
  15   1   4      171.09      156.26     14.87 o 
 -16   2   4       14.94       11.30      6.31 o 
 -15   2   4        0.95        0.00      5.79 o 
 -14   2   4      105.92       94.42      8.90 o 
 -13   2   4        0.01        0.00      3.60 o 
 -12   2   4     1458.75     1376.96     22.84 o 
 -11   2   4      157.22      148.66      8.56 o 
 -10   2   4        5.86        4.54      2.99 o 
  -9   2   4       17.33       13.78      2.91 o 
  -8   2   4       23.64       34.68      3.21 o 
  -7   2   4      925.63      970.28     13.14 o 
  -6   2   4     1115.28     1017.20     14.51 o 
  -5   2   4      202.28      191.09      7.05 o 
  -4   2   4      166.99      171.68      6.30 o 
  -3   2   4      486.61      497.70      9.32 o 
  -2   2   4      961.54     1110.50     16.91 o 
  -1   2   4     2000.48     2068.74     30.39 o 
   0   2   4     3019.13     3064.96     33.03 o 
   1   2   4      424.24      485.06      9.12 o 
   2   2   4     2419.70     2477.41     33.68 o 
   3   2   4      279.15      288.87      9.33 o 
   4   2   4       52.51       53.19      4.12 o 
   5   2   4      270.69      300.52      6.76 o 
   6   2   4      806.08      744.12     10.94 o 
   7   2   4       19.97       21.98      3.08 o 
   8   2   4     1315.07     1287.32     18.45 o 
   9   2   4       36.46       33.10      4.67 o 
  10   2   4      409.97      449.17     12.57 o 
  11   2   4       16.15       18.40      5.22 o 
  12   2   4        3.75        0.00      5.36 o 
  13   2   4        1.69        0.19      5.15 o 
  14   2   4      249.59      279.98     15.37 o 
  15   2   4        2.33        1.06      7.40 o 
 -15   3   4       67.91       63.34      8.77 o 
 -14   3   4        1.18        0.00      6.79 o 
 -13   3   4       49.92       50.88     12.88 o 
 -12   3   4       87.25      101.55     21.74 o 
 -11   3   4       49.62       65.13     13.40 o 
 -10   3   4       40.28       39.91      7.46 o 
  -9   3   4      181.90      210.85     14.11 o 
  -8   3   4      415.21      402.58     17.18 o 
  -7   3   4      235.04      249.14      9.38 o 
  -6   3   4      310.40      308.91      9.09 o 
  -5   3   4     2521.39     2505.46     33.68 o 
  -4   3   4      607.50      590.46     11.73 o 
  -3   3   4     1766.80     1862.25     32.81 o 
  -2   3   4      738.83      770.41     18.29 o 
  -1   3   4       70.30       64.26      7.05 o 
   0   3   4     1309.17     1423.69     30.01 o 
   1   3   4      984.71      993.01     22.88 o 
   2   3   4      117.97      124.61     16.78 o 
   3   3   4      763.61      774.05     33.29 o 
   4   3   4      700.76      718.99     32.89 o 
   5   3   4      572.71      593.66     18.43 o 
   6   3   4       33.90       29.23      4.97 o 
   7   3   4      167.43      173.19     14.92 o 
   8   3   4     1054.87     1011.20     18.39 o 
   9   3   4      406.73      385.60     11.82 o 
  10   3   4        8.19       13.90      5.02 o 
  11   3   4      267.99      256.85     11.72 o 
  12   3   4       23.73       26.30      6.22 o 
  13   3   4       18.71       16.09      6.30 o 
  14   3   4       26.51       17.84      6.86 o 
 -13   4   4       11.50       12.76     13.22 o 
 -12   4   4       28.11       22.19     32.15 o 
 -11   4   4       46.84       62.16     19.26 o 
 -10   4   4        8.33        5.29     11.72 o 
  -9   4   4       48.63       42.59     13.36 o 
  -8   4   4     1275.88     1276.09     37.01 o 
  -7   4   4       20.94       14.33     11.82 o 
  -6   4   4      181.01      158.78      8.97 o 
  -5   4   4      129.30      136.83     13.89 o 
  -4   4   4      216.51      186.54      9.84 o 
  -3   4   4        0.56        4.95     10.02 o 
  -2   4   4        2.73        5.99      6.71 o 
  -1   4   4      237.79      244.06     14.98 o 
   0   4   4      359.49      320.79     15.16 o 
   1   4   4        3.94       11.70      5.92 o 
   2   4   4      599.94      578.71     42.01 o 
   3   4   4        1.64        0.00     10.44 o 
   4   4   4      667.39      693.60     36.34 o 
   5   4   4        0.04        0.00      8.44 o 
   6   4   4      389.19      379.98     29.69 o 
   7   4   4       50.40       41.60      9.57 o 
   8   4   4       10.05        2.94      6.35 o 
   9   4   4        3.27       10.62      7.14 o 
  10   4   4       63.82       55.02      7.15 o 
  11   4   4       73.36       70.00      7.94 o 
  12   4   4      506.92      547.04     17.21 o 
 -10   5   4       60.86       41.23     15.46 o 
  -9   5   4      161.32      139.06     38.33 o 
  -8   5   4       47.08       45.56     15.01 o 
  -7   5   4       90.29       95.49     17.60 o 
  -6   5   4      118.80      101.44     13.48 o 
  -5   5   4       13.91       14.65      5.54 o 
  -4   5   4      217.34      229.54     25.17 o 
  -3   5   4      880.48      874.39     28.86 o 
  -2   5   4       35.67       24.51      9.33 o 
  -1   5   4       15.20       15.62      8.11 o 
   0   5   4      223.62      277.59     29.70 o 
   1   5   4      307.86      347.41     33.23 o 
   2   5   4        6.95       39.08     15.35 o 
   3   5   4        1.38        0.00     10.39 o 
   4   5   4       46.58       53.49     17.85 o 
   5   5   4       71.06       92.67     22.06 o 
   6   5   4        0.51        0.00     12.12 o 
   7   5   4       46.19       16.66     18.31 o 
   8   5   4        5.93        2.13     14.54 o 
   9   5   4      461.53      433.50     37.32 o 
  -4   6   4      140.40      154.59     24.63 o 
  -3   6   4      188.22      224.66     25.26 o 
  -2   6   4      136.69      146.51     23.96 o 
  -1   6   4      274.56      338.00     35.00 o 
   0   6   4      187.42      239.83     31.31 o 
   1   6   4       15.45        2.93     15.38 o 
   2   6   4        4.33        5.09     14.10 o 
   3   6   4      229.30      220.42     31.64 o 
 -17   0   5      124.16      111.01     13.31 o 
 -15   0   5       15.55       13.70      5.86 o 
 -13   0   5     2461.54     2381.61     46.49 o 
 -11   0   5     1617.09     1462.89     31.26 o 
  -9   0   5       88.85      102.93      7.03 o 
  -7   0   5     1963.81     2108.02     38.17 o 
  -5   0   5    24834.79    24750.01    278.78 o 
  -3   0   5     2815.16     2660.25     33.19 o 
  -1   0   5      219.62      157.94      4.19 o 
   1   0   5     2344.44     1948.71     15.22 o 
   3   0   5      391.25      496.98      6.92 o 
   5   0   5      893.08      922.29     11.74 o 
   7   0   5     1307.78     1274.85     16.86 o 
   9   0   5       24.10       32.08      5.13 o 
  11   0   5       37.93       34.91      5.87 o 
 -17   1   5        0.05        4.80      5.86 o 
 -16   1   5      425.72      450.96     14.87 o 
 -15   1   5      297.07      313.48     12.43 o 
 -14   1   5        4.82        6.70      3.49 o 
 -13   1   5      360.52      363.27     10.19 o 
 -12   1   5        0.28        1.76      3.60 o 
 -11   1   5      516.93      529.03     10.37 o 
 -10   1   5     3069.60     3053.95     30.65 o 
  -9   1   5     1196.43     1146.51     14.66 o 
  -8   1   5      701.54      776.97     11.08 o 
  -7   1   5       23.86       41.54      2.95 o 
  -6   1   5      197.24      225.84      4.86 o 
  -5   1   5      131.05      191.15      9.97 o 
  -4   1   5      318.17      316.98      5.90 o 
  -3   1   5     2001.75     2041.24     20.90 o 
  -2   1   5     1381.49     1484.41     14.46 o 
  -1   1   5     2679.87     2762.60     23.65 o 
   0   1   5     2760.14     3133.32     28.30 o 
   1   1   5     3239.59     3095.91     25.86 o 
   2   1   5     2199.33     2092.90     16.40 o 
   3   1   5     1226.57     1279.51     11.43 o 
   4   1   5       55.03       50.43      2.44 o 
   5   1   5      450.50      406.13      5.96 o 
   6   1   5      350.50      375.18      6.05 o 
   7   1   5      241.34      239.19      5.11 o 
   8   1   5      255.12      256.05      5.81 o 
   9   1   5      741.80      765.72     12.24 o 
  10   1   5      442.59      470.55     25.90 o 
  11   1   5      588.37      621.07     14.22 o 
  12   1   5       15.85        7.98      4.72 o 
  13   1   5      167.89      147.87     10.25 o 
  14   1   5       22.19       14.65      6.99 o 
 -16   2   5        0.02        0.00      5.63 o 
 -15   2   5       18.85       10.54      5.74 o 
 -14   2   5        0.70        0.00      4.45 o 
 -13   2   5      403.81      402.59     14.20 o 
 -12   2   5        0.02        0.00      4.09 o 
 -11   2   5        9.47        3.35      4.17 o 
 -10   2   5        0.60        0.00      2.74 o 
  -9   2   5      634.57      604.85     11.19 o 
  -8   2   5       36.59       40.68      4.55 o 
  -7   2   5     5481.89     5245.74     52.98 o 
  -6   2   5      379.99      385.84     10.16 o 
  -5   2   5       35.37       24.33      3.13 o 
  -4   2   5       68.98       94.48      5.19 o 
  -3   2   5     3008.32     2809.57     35.47 o 
  -2   2   5      172.41      180.13      6.05 o 
  -1   2   5      866.62      833.19     20.48 o 
   0   2   5      889.33     1048.91     15.94 o 
   1   2   5     1274.67     1473.53     17.85 o 
   2   2   5      791.09      814.20     14.04 o 
   3   2   5      580.21      515.78     11.12 o 
   4   2   5     2826.64     2789.20     26.97 o 
   5   2   5      188.45      241.72      6.50 o 
   6   2   5     1298.83     1295.18     16.10 o 
   7   2   5      225.39      266.81     11.64 o 
   8   2   5      149.76      161.97      7.87 o 
   9   2   5      252.41      281.55     11.34 o 
  10   2   5      179.83      191.69     10.59 o 
  11   2   5      300.13      325.80     11.90 o 
  12   2   5       19.58       23.04      5.94 o 
  13   2   5      537.28      573.57     19.34 o 
  14   2   5        0.24        0.00      7.11 o 
  15   2   5       21.37        9.03      8.25 o 
 -15   3   5        0.58        0.00      7.77 o 
 -14   3   5      364.04      351.67     19.22 o 
 -13   3   5       19.17       16.31     12.26 o 
 -12   3   5      288.57      275.18     22.36 o 
 -11   3   5       27.45       38.77      7.24 o 
 -10   3   5        2.04        0.00      4.65 o 
  -9   3   5       49.22       51.45      6.43 o 
  -8   3   5      642.62      642.43     15.39 o 
  -7   3   5       18.05       15.98      4.99 o 
  -6   3   5       15.47       14.72      3.91 o 
  -5   3   5      457.78      495.04     12.68 o 
  -4   3   5      192.12      200.94     11.72 o 
  -3   3   5       84.76       67.01      8.83 o 
  -2   3   5     1516.12     1505.35     28.04 o 
  -1   3   5       47.80       69.53     10.99 o 
   0   3   5        0.24        3.32      4.24 o 
   1   3   5     2037.62     2033.47     31.61 o 
   2   3   5       20.32       21.90      5.18 o 
   3   3   5       52.14       41.82      5.76 o 
   4   3   5     1613.68     1641.87     27.65 o 
   5   3   5     4143.27     4178.76     68.40 o 
   6   3   5      397.81      384.46     11.19 o 
   7   3   5      163.38      156.14      8.42 o 
   8   3   5      114.93      114.67      7.82 o 
   9   3   5      403.23      417.84     12.84 o 
  10   3   5        0.35        0.00      5.88 o 
  11   3   5      372.32      368.83     13.52 o 
  12   3   5       15.87        8.92      5.92 o 
  13   3   5        1.07        0.00      7.20 o 
 -13   4   5       53.18       33.16     15.09 o 
 -12   4   5      117.06       92.93     17.94 o 
 -11   4   5     1552.61     1466.33    112.93 o 
 -10   4   5       88.14      119.00     26.98 o 
  -9   4   5       43.97       63.57     13.88 o 
  -8   4   5      150.66      160.95     13.02 o 
  -7   4   5       35.67       35.41      6.57 o 
  -6   4   5       15.01       16.02      9.88 o 
  -5   4   5      363.36      304.50     11.85 o 
  -4   4   5        7.74        9.40      4.56 o 
  -3   4   5      560.41      571.87     25.67 o 
  -2   4   5        1.88        3.96      6.44 o 
  -1   4   5      182.58      226.91     31.24 o 
   0   4   5        2.34        2.33      5.43 o 
   1   4   5      269.04      266.49     12.69 o 
   2   4   5       31.28       19.83     12.30 o 
   3   4   5       16.79       22.21     12.81 o 
   4   4   5        0.07        8.63     10.71 o 
   5   4   5       33.70       21.02      8.10 o 
   6   4   5      281.52      317.47     17.03 o 
   7   4   5      377.80      405.99     15.41 o 
   8   4   5        5.70        9.23      5.33 o 
   9   4   5       29.48       27.60      6.10 o 
  10   4   5      149.82      174.02     12.89 o 
  11   4   5      153.18      160.67     11.00 o 
 -10   5   5      450.05      444.44     31.02 o 
  -9   5   5       66.62       52.15     29.84 o 
  -8   5   5        0.09        0.00     11.04 o 
  -7   5   5        5.89        0.00     11.58 o 
  -6   5   5      280.47      271.89     13.46 o 
  -5   5   5      101.76      108.84      9.74 o 
  -4   5   5      512.91      547.97     28.26 o 
  -3   5   5      622.02      592.58     22.05 o 
  -2   5   5       11.87       33.73      8.38 o 
  -1   5   5       16.63       13.85      7.96 o 
   0   5   5      332.43      358.70     29.95 o 
   1   5   5       13.66       21.45     14.70 o 
   2   5   5      796.87      752.43     41.46 o 
   3   5   5       68.04       73.62     19.65 o 
   4   5   5       13.21       15.37     14.09 o 
   5   5   5       15.01       19.16     15.22 o 
   6   5   5       75.37       55.38     19.99 o 
   7   5   5        8.37        0.00     14.15 o 
   8   5   5       21.07        9.78      7.72 o 
  -3   6   5      140.00      181.95     27.70 o 
  -2   6   5        0.47       16.02     14.84 o 
  -1   6   5       65.59       80.41     22.16 o 
   0   6   5       57.09       80.95     22.56 o 
   1   6   5      175.18      215.04     31.24 o 
 -16   0   6      264.50      266.47     16.74 o 
 -14   0   6      396.60      352.31     17.26 o 
 -12   0   6      305.54      295.39     14.70 o 
 -10   0   6      357.99      408.20     22.59 o 
  -8   0   6        1.71        0.00      3.25 o 
  -6   0   6        0.94       22.00      4.76 o 
  -4   0   6     1363.08     1740.60     25.41 o 
  -2   0   6        4.71        0.00      1.55 o 
   0   0   6    10158.80    10844.01     81.96 o 
   2   0   6        1.91        0.00      1.88 o 
   4   0   6       58.56       49.78      3.50 o 
   6   0   6     1056.16     1084.31     14.06 o 
   8   0   6      281.85      298.04      9.95 o 
  10   0   6     1190.25     1227.62     23.35 o 
  12   0   6      364.07      288.71     28.49 o 
 -17   1   6       99.28       99.14      9.33 o 
 -16   1   6      109.57      131.57      9.76 o 
 -15   1   6      116.67      107.00      8.58 o 
 -14   1   6       63.07       63.23      5.84 o 
 -13   1   6      284.97      265.42     10.50 o 
 -12   1   6     1829.65     1839.50     26.93 o 
 -11   1   6      631.15      592.88     12.61 o 
 -10   1   6      165.49      179.63      6.65 o 
  -9   1   6        6.73        6.37      3.23 o 
  -8   1   6      410.83      428.75     10.75 o 
  -7   1   6      157.30      224.29      5.80 o 
  -6   1   6      352.55      451.26      7.11 o 
  -5   1   6     2925.53     2725.87     26.66 o 
  -4   1   6       62.47       73.81      3.68 o 
  -3   1   6     1252.23     1199.89     13.66 o 
  -2   1   6       51.04       35.68      3.19 o 
  -1   1   6      550.70      590.88      7.82 o 
   0   1   6       13.45       24.86      2.23 o 
   1   1   6     2117.65     2038.03     15.60 o 
   2   1   6     5314.06     5631.47     37.30 o 
   3   1   6      199.46      130.71      3.71 o 
   4   1   6     1044.19     1054.23     10.11 o 
   5   1   6      207.95      190.13      4.42 o 
   6   1   6     1087.64     1052.03     11.35 o 
   7   1   6      151.96      148.59      5.68 o 
   8   1   6       61.08       63.43      4.48 o 
   9   1   6      273.90      263.96      9.34 o 
  10   1   6       69.67       76.54      6.05 o 
  11   1   6      282.66      264.19     10.54 o 
  12   1   6      107.11      114.93      8.14 o 
  13   1   6      148.69      123.41     10.38 o 
 -16   2   6        3.00        0.00      7.33 o 
 -15   2   6       36.89       43.12      6.72 o 
 -14   2   6     1208.35     1186.43     25.60 o 
 -13   2   6       41.45       51.44      8.53 o 
 -12   2   6      300.49      312.02     11.49 o 
 -11   2   6      284.03      262.08     13.03 o 
 -10   2   6      546.23      489.88     16.28 o 
  -9   2   6       72.06       80.45      5.78 o 
  -8   2   6     1766.21     1820.75     21.49 o 
  -7   2   6       62.09       76.02      4.81 o 
  -6   2   6       76.79       70.69      4.45 o 
  -5   2   6        3.60        9.81      2.66 o 
  -4   2   6      560.94      533.69     14.55 o 
  -3   2   6       39.77       46.91      3.63 o 
  -2   2   6     6078.17     6567.66     78.33 o 
  -1   2   6       38.12       28.62      4.44 o 
   0   2   6        4.57        0.52      3.98 o 
   1   2   6       53.02       85.07      4.89 o 
   2   2   6     2917.45     2870.98     35.36 o 
   3   2   6        5.23        3.45      3.11 o 
   4   2   6     5739.60     5962.07     52.11 o 
   5   2   6       70.64       63.06      7.01 o 
   6   2   6     1713.73     1775.69     22.89 o 
   7   2   6     1327.98     1298.16     19.17 o 
   8   2   6      547.70      597.15     18.79 o 
   9   2   6       21.51       14.74      4.51 o 
  10   2   6      108.68       99.13      7.75 o 
  11   2   6       19.34       17.70      5.67 o 
  12   2   6       66.18       78.67      8.04 o 
  13   2   6       49.15       55.17      9.23 o 
  14   2   6      142.65      135.45     12.75 o 
 -15   3   6       31.24       34.79     11.60 o 
 -14   3   6      124.60      123.73     23.72 o 
 -13   3   6       11.31       10.00     11.73 o 
 -12   3   6        0.05        9.15     10.57 o 
 -11   3   6      187.73      188.27     10.76 o 
 -10   3   6      130.26      136.93      9.54 o 
  -9   3   6     1817.48     1739.68     28.57 o 
  -8   3   6      105.36      115.91     12.16 o 
  -7   3   6       19.38       23.72      5.24 o 
  -6   3   6       84.56      103.06      7.73 o 
  -5   3   6        2.04        3.44      3.39 o 
  -4   3   6      133.28      144.30      8.69 o 
  -3   3   6     1010.32      937.59     15.99 o 
  -2   3   6        0.01        0.00      4.68 o 
  -1   3   6      248.65      259.61     12.24 o 
   0   3   6      314.35      340.49     10.61 o 
   1   3   6       26.72       17.46      4.00 o 
   2   3   6      629.33      640.17     14.69 o 
   3   3   6      815.76      721.60     15.77 o 
   4   3   6      420.11      390.94     12.50 o 
   5   3   6     1508.93     1462.82     27.53 o 
   6   3   6     1584.97     1553.67     24.26 o 
   7   3   6       78.23       70.01      6.63 o 
   8   3   6      672.05      680.00     16.04 o 
   9   3   6      777.84      832.13     23.43 o 
  10   3   6        1.36        4.85      5.55 o 
  11   3   6      184.47      179.48     11.52 o 
  12   3   6       50.01       53.59      7.89 o 
  13   3   6        4.76        0.00      6.45 o 
 -13   4   6      112.62      105.05     19.35 o 
 -12   4   6      257.32      323.37     37.37 o 
 -11   4   6       90.62       56.36     20.02 o 
 -10   4   6      172.01      178.49     21.18 o 
  -9   4   6      193.15      208.11     12.53 o 
  -8   4   6       46.60       35.77      7.59 o 
  -7   4   6       22.00       35.89      7.63 o 
  -6   4   6      334.13      340.57     22.55 o 
  -5   4   6       10.92        6.89      4.81 o 
  -4   4   6       67.11       65.73      7.55 o 
  -3   4   6        6.64        0.00      8.30 o 
  -2   4   6        6.98       13.62      7.16 o 
  -1   4   6      133.48      149.37     11.89 o 
   0   4   6     2929.20     2979.51     46.88 o 
   1   4   6      258.03      265.25     23.19 o 
   2   4   6      189.10      203.88     15.00 o 
   3   4   6      108.97       99.28      9.78 o 
   4   4   6      365.82      409.32     15.54 o 
   5   4   6        3.01        8.31      6.21 o 
   6   4   6       37.63       58.53      8.75 o 
   7   4   6       39.70       48.37      6.94 o 
   8   4   6      106.50      102.86      8.53 o 
   9   4   6       13.68       12.54      6.20 o 
  10   4   6       28.50       25.89      7.01 o 
  11   4   6       60.49       78.58      9.17 o 
 -10   5   6       44.51       24.99     16.85 o 
  -9   5   6        2.95        0.00     19.48 o 
  -8   5   6       73.24       68.61     17.86 o 
  -7   5   6       85.17       85.09     13.06 o 
  -6   5   6        0.43        4.64      5.52 o 
  -5   5   6      561.98      553.03     27.44 o 
  -4   5   6       71.94       54.91      9.60 o 
  -3   5   6        1.29        0.63      8.35 o 
  -2   5   6       71.96       75.76     11.26 o 
  -1   5   6       32.36       32.45     12.47 o 
   0   5   6      259.86      266.28     21.78 o 
   1   5   6      176.21      203.78     27.58 o 
   2   5   6       13.15       10.63     10.07 o 
   3   5   6        6.00        7.15      9.88 o 
   4   5   6       95.48       79.66     20.16 o 
   5   5   6      136.56      158.79     25.76 o 
   6   5   6      157.90      176.91     17.67 o 
   7   5   6      126.13      109.10     15.33 o 
 -17   0   7        3.97        9.11      6.52 o 
 -15   0   7      872.37      924.24     28.31 o 
 -13   0   7     1060.59     1107.13     28.90 o 
 -11   0   7      102.70      122.31     10.72 o 
  -9   0   7       48.15       79.71      8.02 o 
  -7   0   7     3530.09     3387.45     44.52 o 
  -5   0   7     2539.80     2751.29     36.13 o 
  -3   0   7     1191.62      952.77     15.19 o 
  -1   0   7      282.92      314.39      6.36 o 
   1   0   7      240.70      308.40      5.69 o 
   3   0   7      556.50      570.89      8.31 o 
   5   0   7      846.18      792.15     11.73 o 
   7   0   7        1.88       15.67      3.65 o 
   9   0   7      809.13      819.90     14.94 o 
  11   0   7      150.67      169.10     23.75 o 
 -17   1   7       28.68       27.70      7.16 o 
 -16   1   7      312.63      343.70     13.72 o 
 -15   1   7      236.32      223.75     15.21 o 
 -14   1   7      276.33      283.93     11.75 o 
 -13   1   7       71.36       70.41      6.90 o 
 -12   1   7        0.47        0.00      4.17 o 
 -11   1   7      678.50      689.90     14.82 o 
 -10   1   7     1279.13     1228.24     16.45 o 
  -9   1   7       90.75       77.04      6.60 o 
  -8   1   7     1131.36     1090.09     13.36 o 
  -7   1   7     1758.82     1731.72     20.62 o 
  -6   1   7        2.82        5.54      2.05 o 
  -5   1   7       46.03       59.40      3.94 o 
  -4   1   7       68.95       41.43      3.32 o 
  -3   1   7       95.49       86.75      3.92 o 
  -2   1   7     2486.90     2352.33     21.97 o 
  -1   1   7       40.70       27.37      2.26 o 
   0   1   7      370.86      397.78      5.70 o 
   1   1   7       29.38       43.74      2.38 o 
   2   1   7      391.31      335.22      5.08 o 
   3   1   7      132.99      122.78      3.45 o 
   4   1   7      552.49      460.97      7.02 o 
   5   1   7       96.57       90.44      4.57 o 
   6   1   7       64.64       79.01      4.12 o 
   7   1   7      137.18      127.71      5.39 o 
   8   1   7       92.73       90.78      5.91 o 
   9   1   7       67.56       66.35      5.92 o 
  10   1   7      339.27      323.56     10.56 o 
  11   1   7       12.25       24.22      5.41 o 
  12   1   7       89.04       92.59      9.36 o 
  13   1   7      186.79      202.59     26.24 o 
 -16   2   7        2.27        0.00     13.69 o 
 -15   2   7        3.73        7.84      7.13 o 
 -14   2   7        1.38        5.86      6.22 o 
 -13   2   7      636.66      601.19     17.48 o 
 -12   2   7      380.93      370.25     13.23 o 
 -11   2   7      690.12      672.34     15.70 o 
 -10   2   7       18.06       21.45      6.26 o 
  -9   2   7      206.29      221.61      7.96 o 
  -8   2   7        9.73       10.70      5.98 o 
  -7   2   7        3.33       77.43     26.74 o 
  -6   2   7       47.87       60.58      4.34 o 
  -5   2   7     1881.72     1849.12     20.86 o 
  -4   2   7      613.86      610.68     10.35 o 
  -3   2   7     1123.57     1065.97     13.13 o 
  -2   2   7       76.83       83.74      4.61 o 
  -1   2   7      106.06      115.40      4.68 o 
   0   2   7        7.88       10.74      3.05 o 
   1   2   7     3126.92     3159.97     39.30 o 
   2   2   7        7.98        0.00      4.58 o 
   3   2   7      296.64      342.89      9.63 o 
   4   2   7       68.53       62.31      4.56 o 
   5   2   7      208.46      231.24     17.63 o 
   6   2   7      891.09      861.57     26.03 o 
   7   2   7     1149.66     1234.31     19.28 o 
   8   2   7      180.59      169.23      8.57 o 
   9   2   7      744.24      752.88     15.57 o 
  10   2   7       74.73       61.38      8.28 o 
  11   2   7       13.28        7.12      5.77 o 
  12   2   7        1.31        3.01      5.81 o 
  13   2   7       44.70       59.93      9.87 o 
  14   2   7        0.92        0.00      9.15 o 
 -15   3   7      136.47      156.86     25.28 o 
 -14   3   7        4.87        3.10      8.10 o 
 -13   3   7       67.03       58.99     20.57 o 
 -12   3   7       22.34       30.25     11.69 o 
 -11   3   7      931.38      900.83     20.80 o 
 -10   3   7       47.61       51.14      7.20 o 
  -9   3   7       85.51      114.54      8.96 o 
  -8   3   7     1078.44     1091.16     21.57 o 
  -7   3   7      156.70      156.34     14.38 o 
  -6   3   7       19.08       28.30      7.42 o 
  -5   3   7      153.35      133.62      7.67 o 
  -4   3   7      575.66      535.88     12.68 o 
  -3   3   7      147.78      148.33      8.57 o 
  -2   3   7      106.48       97.74      6.65 o 
  -1   3   7       44.62       47.45      6.63 o 
   0   3   7      574.65      556.55     13.78 o 
   1   3   7       24.49       28.63      7.13 o 
   2   3   7      255.42      250.40     11.37 o 
   3   3   7      104.35      114.07      8.89 o 
   4   3   7      105.13      117.52      9.86 o 
   5   3   7      215.62      203.58      9.81 o 
   6   3   7       41.26       41.21      6.03 o 
   7   3   7      596.57      575.96     21.59 o 
   8   3   7       12.15       12.10      5.78 o 
   9   3   7      319.47      337.31     13.09 o 
  10   3   7       12.94        6.13      6.50 o 
  11   3   7        5.96       13.07      6.43 o 
  12   3   7       55.76       53.69      8.34 o 
 -13   4   7      178.69      232.32     46.39 o 
 -12   4   7       45.27       17.30     15.16 o 
 -11   4   7      334.83      318.94     27.69 o 
 -10   4   7        0.27        2.03      6.03 o 
  -9   4   7      484.34      456.51     17.73 o 
  -8   4   7       51.63       65.59      9.34 o 
  -7   4   7     1444.67     1406.12     30.84 o 
  -6   4   7      390.96      387.55     15.65 o 
  -5   4   7      119.75      134.32     10.23 o 
  -4   4   7      220.19      212.26     11.58 o 
  -3   4   7     1199.49     1131.69     23.02 o 
  -2   4   7        3.58        6.96      7.88 o 
  -1   4   7      230.29      229.79     22.26 o 
   0   4   7      361.26      329.74     22.19 o 
   1   4   7       34.51       43.52     10.70 o 
   2   4   7       81.22       85.17      8.85 o 
   3   4   7      162.52      182.48     21.45 o 
   4   4   7      295.85      333.57     15.72 o 
   5   4   7      458.37      441.50     17.42 o 
   6   4   7       23.49       26.81      6.02 o 
   7   4   7      131.53      115.78      9.07 o 
   8   4   7      138.89      142.70     10.22 o 
   9   4   7        0.80        0.00      6.50 o 
  10   4   7       47.84       48.87      8.65 o 
  -9   5   7       65.17       46.58     17.35 o 
  -8   5   7      152.75      159.21     14.06 o 
  -7   5   7      155.95      186.49     13.74 o 
  -6   5   7       28.72       26.69      7.12 o 
  -5   5   7        2.07        3.52      5.82 o 
  -4   5   7      300.19      282.17     33.66 o 
  -3   5   7        9.44       14.22      6.01 o 
  -2   5   7      488.77      458.16     28.36 o 
  -1   5   7       61.05       71.55     15.29 o 
   0   5   7       87.74       98.00     16.20 o 
   1   5   7      228.24      226.99     26.17 o 
   2   5   7       32.57       16.09     11.00 o 
   3   5   7        2.73        7.01      9.82 o 
   4   5   7      194.78      202.13     15.54 o 
   5   5   7      156.23      153.17     14.14 o 
   6   5   7       49.55       59.70     19.28 o 
   7   5   7        0.36        0.00     11.47 o 
 -16   0   8        9.41       16.72      8.88 o 
 -14   0   8      135.39      138.21     18.05 o 
 -12   0   8     1166.49     1179.25     30.44 o 
 -10   0   8       20.53       13.01      5.71 o 
  -8   0   8       20.30       24.68      5.00 o 
  -6   0   8       86.73       87.61      8.74 o 
  -4   0   8      259.95      254.77      7.51 o 
  -2   0   8     3702.86     3535.45     65.68 o 
   0   0   8      787.95      834.63     11.04 o 
   2   0   8     2560.24     2453.59     24.67 o 
   4   0   8     2498.16     2387.99     22.88 o 
   6   0   8        0.32        4.61      3.18 o 
   8   0   8      548.45      524.83     11.26 o 
  10   0   8      147.54      110.81     21.31 o 
 -17   1   8        8.99       13.72      6.91 o 
 -16   1   8       49.10       52.96      9.84 o 
 -15   1   8       17.98       23.72      7.71 o 
 -14   1   8      162.16      149.61      9.66 o 
 -13   1   8       98.88       91.74      7.84 o 
 -12   1   8       76.10       87.03      7.22 o 
 -11   1   8      412.98      388.85     14.75 o 
 -10   1   8       15.40       13.07      4.12 o 
  -9   1   8       62.02       50.73      4.53 o 
  -8   1   8      602.19      594.14      9.77 o 
  -7   1   8        0.08        1.24      2.36 o 
  -6   1   8     1296.60     1288.40     14.72 o 
  -5   1   8       75.33       58.41      3.81 o 
  -4   1   8     4186.19     4305.60     36.27 o 
  -3   1   8     1101.39      955.70     11.15 o 
  -2   1   8      637.81      582.50      7.82 o 
  -1   1   8       11.11        8.65      1.83 o 
   0   1   8      777.99      831.02      8.68 o 
   1   1   8     1863.70     2039.29     16.34 o 
   2   1   8       88.02       88.73      3.30 o 
   3   1   8     1340.84     1298.73     12.68 o 
   4   1   8      151.85      155.83      4.13 o 
   5   1   8      258.74      231.74      6.15 o 
   6   1   8      110.28      121.57      6.24 o 
   7   1   8        1.64        6.46      4.16 o 
   8   1   8        0.11        0.68      3.91 o 
   9   1   8     1336.19     1397.44     21.58 o 
  10   1   8      701.61      723.40     15.77 o 
  11   1   8       88.94       95.25      7.98 o 
  12   1   8        1.37        0.00     14.08 o 
 -16   2   8       65.08       77.98     10.58 o 
 -15   2   8        4.89       13.32      7.64 o 
 -14   2   8      136.51      158.83     13.66 o 
 -13   2   8        7.01        4.88     12.94 o 
 -12   2   8       82.29       91.44      8.49 o 
 -11   2   8      445.48      464.80     15.93 o 
 -10   2   8      465.52      540.10     41.94 o 
  -9   2   8     2077.41     2056.65     31.77 o 
  -8   2   8      535.67      582.84     11.58 o 
  -7   2   8      679.69      663.65     13.51 o 
  -6   2   8     1390.59     1435.60     25.04 o 
  -5   2   8        1.02        1.05      2.66 o 
  -4   2   8      239.73      230.41      6.56 o 
  -3   2   8        0.08        0.00      2.43 o 
  -2   2   8      203.05      208.65      6.07 o 
  -1   2   8        1.72        0.00      2.56 o 
   0   2   8     1807.71     1620.76     22.63 o 
   1   2   8      128.35      130.09      7.11 o 
   2   2   8      740.36      663.03     10.87 o 
   3   2   8       18.04       12.63      3.90 o 
   4   2   8       71.10       62.25      5.68 o 
   5   2   8      275.42      279.53      9.69 o 
   6   2   8     1572.75     1574.48     22.61 o 
   7   2   8       86.71       96.74      7.26 o 
   8   2   8       42.56       28.76      5.88 o 
   9   2   8      466.77      408.48     20.85 o 
  10   2   8       44.53       45.25      7.23 o 
  11   2   8       14.82        9.95      6.23 o 
  12   2   8     1340.22     1359.11     26.88 o 
  13   2   8       39.58       54.72     13.50 o 
 -14   3   8        1.78        7.91     10.34 o 
 -13   3   8       20.77       19.48     20.68 o 
 -12   3   8      133.88      135.47     14.65 o 
 -11   3   8      119.52      136.21     10.53 o 
 -10   3   8      942.53      953.41     21.27 o 
  -9   3   8       12.68       15.61      6.36 o 
  -8   3   8     2001.38     2008.66     32.10 o 
  -7   3   8      426.13      415.62     13.64 o 
  -6   3   8     1596.05     1564.12     43.34 o 
  -5   3   8      797.33      754.44     15.90 o 
  -4   3   8      163.80      165.54     13.40 o 
  -3   3   8      187.59      165.17      8.35 o 
  -2   3   8      275.72      246.18      9.56 o 
  -1   3   8        4.91        0.31      5.68 o 
   0   3   8       81.90       75.81      7.64 o 
   1   3   8      486.30      504.60     17.24 o 
   2   3   8       12.04        3.74      5.61 o 
   3   3   8      479.28      499.99     15.34 o 
   4   3   8      234.71      201.23     10.02 o 
   5   3   8      797.32      794.65     23.44 o 
   6   3   8        6.58       11.68      5.25 o 
   7   3   8     1840.15     1834.80     29.29 o 
   8   3   8      668.28      651.37     17.06 o 
   9   3   8       12.05       14.18      6.29 o 
  10   3   8        0.67        0.00      5.83 o 
  11   3   8       92.87      103.98      9.97 o 
 -12   4   8      195.25      162.17     22.54 o 
 -11   4   8        9.78        9.75      8.56 o 
 -10   4   8       52.81       36.85     13.38 o 
  -9   4   8      134.38      144.14     12.83 o 
  -8   4   8       23.34       11.41      6.75 o 
  -7   4   8       17.03       26.88     18.02 o 
  -6   4   8       71.46       73.44      8.91 o 
  -5   4   8       10.52       12.56      5.59 o 
  -4   4   8       67.35       66.36      8.03 o 
  -3   4   8      574.30      603.22     18.23 o 
  -2   4   8     1671.07     1602.29     35.81 o 
  -1   4   8        0.05        0.00      6.53 o 
   0   4   8      203.14      227.68     20.04 o 
   1   4   8      119.26      107.58     23.81 o 
   2   4   8      273.48      264.01     19.93 o 
   3   4   8      478.20      508.42     17.09 o 
   4   4   8      196.45      166.07     13.27 o 
   5   4   8        4.18        0.00      8.12 o 
   6   4   8       81.05       67.81      7.87 o 
   7   4   8       18.68       20.07      6.75 o 
   8   4   8      650.55      668.12     18.70 o 
   9   4   8      105.26       84.26      9.65 o 
  -8   5   8        7.39        2.94      9.50 o 
  -7   5   8        1.08       33.97     22.75 o 
  -6   5   8       12.39       21.83      8.20 o 
  -5   5   8       11.81        9.75      6.50 o 
  -4   5   8       47.12       57.71      9.20 o 
  -3   5   8      100.10       91.88     11.99 o 
  -2   5   8        0.35        0.36      6.32 o 
  -1   5   8        3.22        1.79     14.21 o 
   0   5   8        0.96        0.00     11.34 o 
   1   5   8        7.85        0.00     21.95 o 
   2   5   8       37.66       29.19     12.77 o 
   3   5   8      582.92      592.95     28.62 o 
   4   5   8        0.00        0.00      8.94 o 
   5   5   8       19.12       19.45      9.69 o 
   6   5   8       50.07       28.80     10.65 o 
 -17   0   9       34.34       37.57     15.44 o 
 -15   0   9      122.46      134.45     25.44 o 
 -13   0   9       85.37      105.56     12.33 o 
 -11   0   9       10.68       18.24      7.23 o 
  -9   0   9      584.50      572.59     17.65 o 
  -7   0   9      710.72      717.15     18.27 o 
  -5   0   9     1325.03     1482.96     23.42 o 
  -3   0   9      362.20      330.85      8.94 o 
  -1   0   9     1689.95     1522.87     21.25 o 
   1   0   9     2545.47     2527.53     25.81 o 
   3   0   9     2570.78     2711.88     30.88 o 
   5   0   9      517.62      545.20      9.70 o 
   7   0   9      991.30      935.76     18.02 o 
   9   0   9      524.83      501.39     32.11 o 
 -16   1   9       65.86       81.03     11.03 o 
 -15   1   9       61.89       69.85      9.98 o 
 -14   1   9      278.67      232.59     11.64 o 
 -13   1   9      219.35      209.35     10.66 o 
 -12   1   9      349.79      359.30     18.38 o 
 -11   1   9     1442.52     1438.96     23.02 o 
 -10   1   9      692.28      685.69     14.35 o 
  -9   1   9       67.84       73.46      5.77 o 
  -8   1   9      601.39      535.36      9.62 o 
  -7   1   9      802.45      738.29     14.10 o 
  -6   1   9      168.47      175.93      6.19 o 
  -5   1   9      925.56      961.55     12.39 o 
  -4   1   9      776.92      710.33      9.80 o 
  -3   1   9     1021.32     1040.15     17.49 o 
  -2   1   9     2051.43     1953.16     18.27 o 
  -1   1   9      857.08      821.81     10.11 o 
   0   1   9      320.39      289.48      5.59 o 
   1   1   9      893.08      925.22     10.32 o 
   2   1   9       59.85       57.64      3.15 o 
   3   1   9      159.96      149.47      4.53 o 
   4   1   9      523.87      544.84     10.05 o 
   5   1   9      506.47      508.78      8.45 o 
   6   1   9        8.89        8.67      3.52 o 
   7   1   9      178.01      180.18      8.86 o 
   8   1   9       16.46       12.50      5.40 o 
   9   1   9       27.77       22.36      5.86 o 
  10   1   9       78.10       70.76      8.52 o 
  11   1   9       64.44       75.62     12.28 o 
 -15   2   9      864.94      974.65     25.16 o 
 -14   2   9       15.28       10.27      6.87 o 
 -13   2   9      187.65      218.39     12.50 o 
 -12   2   9       71.89       76.06      8.44 o 
 -11   2   9      801.99      858.64     19.73 o 
 -10   2   9       55.31       62.65      8.15 o 
  -9   2   9        3.72        8.92      4.17 o 
  -8   2   9      228.85      209.01      8.76 o 
  -7   2   9      239.02      221.79      7.88 o 
  -6   2   9      412.01      421.96      9.78 o 
  -5   2   9      682.79      685.73     12.74 o 
  -4   2   9      651.09      635.25     10.80 o 
  -3   2   9      117.80      142.43      5.75 o 
  -2   2   9       19.18       27.18      3.41 o 
  -1   2   9       46.50       46.90      4.04 o 
   0   2   9       20.25       15.59      3.16 o 
   1   2   9      151.36      149.08      5.77 o 
   2   2   9      262.28      255.21      7.26 o 
   3   2   9      458.58      472.03     11.72 o 
   4   2   9        6.85       11.00      4.55 o 
   5   2   9     1227.40     1137.44     19.04 o 
   6   2   9        5.55        1.44      4.95 o 
   7   2   9        1.60        0.00      5.16 o 
   8   2   9      242.41      221.44     12.57 o 
   9   2   9       75.45       70.16      8.20 o 
  10   2   9        8.98        6.61      6.17 o 
  11   2   9        9.76        0.00      6.47 o 
  12   2   9       57.08       72.69     14.14 o 
 -14   3   9       21.55       17.61     12.32 o 
 -13   3   9      168.63      184.67     16.69 o 
 -12   3   9        1.10        3.67      8.04 o 
 -11   3   9      216.12      260.86     22.97 o 
 -10   3   9      769.69      746.09     20.42 o 
  -9   3   9       56.27       76.77      8.24 o 
  -8   3   9     1928.34     1887.49     31.22 o 
  -7   3   9      825.55      883.39     19.74 o 
  -6   3   9        5.12       27.60     24.81 o 
  -5   3   9       85.90       86.37      7.80 o 
  -4   3   9      457.08      442.94     12.81 o 
  -3   3   9      526.22      531.01     14.79 o 
  -2   3   9      285.99      280.53     10.49 o 
  -1   3   9      102.51      101.52      7.34 o 
   0   3   9       15.18       21.41      6.43 o 
   1   3   9      408.19      373.54     26.82 o 
   2   3   9       37.60       45.99      9.54 o 
   3   3   9      510.21      559.01     19.72 o 
   4   3   9      420.85      439.07     13.77 o 
   5   3   9        2.05        4.66      5.20 o 
   6   3   9       34.73       27.22      7.38 o 
   7   3   9      159.10      140.70      9.80 o 
   8   3   9       45.70       39.86      7.14 o 
   9   3   9       51.45       41.62      7.66 o 
  10   3   9      159.49      186.42     13.09 o 
  11   3   9        6.29        5.33      7.22 o 
 -12   4   9      246.78      269.51     23.11 o 
 -11   4   9       19.15        9.94     13.00 o 
 -10   4   9        0.58        7.96      7.51 o 
  -9   4   9      253.92      279.69     15.68 o 
  -8   4   9      110.40      135.43     18.53 o 
  -7   4   9       16.00       18.73      7.20 o 
  -6   4   9      146.37      148.57     11.75 o 
  -5   4   9      182.94      194.72     13.57 o 
  -4   4   9       58.25       44.96      7.73 o 
  -3   4   9       72.27       50.47      8.09 o 
  -2   4   9      225.43      213.79     15.28 o 
  -1   4   9      312.22      285.93     24.20 o 
   0   4   9       78.78      102.27     15.69 o 
   1   4   9      486.98      526.87     26.71 o 
   2   4   9        0.82        9.44     10.48 o 
   3   4   9       35.08       25.75      7.99 o 
   4   4   9       52.12       40.42      9.77 o 
   5   4   9       15.28        4.13      8.35 o 
   6   4   9       18.44        0.00      6.18 o 
   7   4   9      381.11      337.97     19.11 o 
   8   4   9        6.40       10.31      7.59 o 
  -8   5   9      140.57      132.13     16.29 o 
  -7   5   9       37.06       44.45      9.78 o 
  -6   5   9       84.85       85.18     15.74 o 
  -5   5   9       33.00       37.13      9.48 o 
  -4   5   9      332.60      319.12     20.79 o 
  -3   5   9        3.23        0.00      7.22 o 
  -2   5   9        0.29        4.48      7.69 o 
  -1   5   9       59.58       59.92     19.52 o 
   0   5   9       60.49       60.47     26.29 o 
   1   5   9      244.44      226.73     25.79 o 
   2   5   9      263.62      226.24     22.81 o 
   3   5   9       11.39       35.07     16.05 o 
   4   5   9        8.35       17.78     12.40 o 
 -16   0  10       48.90       51.67     11.63 o 
 -14   0  10      634.14      621.94     23.78 o 
 -12   0  10      159.56      153.01     13.54 o 
 -10   0  10      814.32      927.29     24.61 o 
  -8   0  10     1023.37      867.71     21.90 o 
  -6   0  10        6.03        0.00      5.11 o 
  -4   0  10      152.48      181.00      8.61 o 
  -2   0  10       29.59       14.32      3.99 o 
   0   0  10     1096.91      980.06     14.66 o 
   2   0  10      363.34      383.59      9.33 o 
   4   0  10      930.16      897.32     15.16 o 
   6   0  10     1643.46     1630.25     24.15 o 
   8   0  10       84.81       97.00      9.94 o 
 -16   1  10        3.77        7.49      7.83 o 
 -15   1  10      357.91      392.34     17.32 o 
 -14   1  10       73.60       87.64      8.53 o 
 -13   1  10       53.11       51.96     10.68 o 
 -12   1  10       16.00       15.67      5.23 o 
 -11   1  10        0.21       15.06     13.47 o 
 -10   1  10      159.13      156.89      8.47 o 
  -9   1  10      226.10      227.13      8.67 o 
  -8   1  10       98.09      102.56      5.93 o 
  -7   1  10        2.07        0.00      3.30 o 
  -6   1  10     2497.04     2443.89     24.13 o 
  -5   1  10       37.71       39.98      4.89 o 
  -4   1  10      221.10      203.65      5.82 o 
  -3   1  10      954.18      979.36     17.02 o 
  -2   1  10      252.18      198.77      5.51 o 
  -1   1  10      354.86      343.76      7.58 o 
   0   1  10      118.25      104.63      5.96 o 
   1   1  10      497.79      530.05      8.42 o 
   2   1  10      505.83      475.58      8.04 o 
   3   1  10      123.23      134.30      7.60 o 
   4   1  10        2.96        0.00      2.44 o 
   5   1  10        1.04        2.18      3.00 o 
   6   1  10      335.35      351.94     13.58 o 
   7   1  10       12.12       16.19      5.65 o 
   8   1  10      495.83      535.71     14.03 o 
   9   1  10      499.52      514.63     22.81 o 
  10   1  10      290.18      312.80     18.14 o 
 -15   2  10        0.81        0.00      7.43 o 
 -14   2  10       43.26       60.82      9.31 o 
 -13   2  10        3.35        3.76      6.23 o 
 -12   2  10      295.65      334.81     18.26 o 
 -11   2  10       24.02       24.88      8.65 o 
 -10   2  10      499.13      465.26     12.73 o 
  -9   2  10      641.66      572.03     16.34 o 
  -8   2  10        2.38       11.81      8.47 o 
  -7   2  10      287.37      328.38     13.54 o 
  -6   2  10     1073.49     1012.58     17.40 o 
  -5   2  10      457.01      415.51      9.90 o 
  -4   2  10     1343.56     1257.85     18.57 o 
  -3   2  10      330.98      331.08      8.56 o 
  -2   2  10      375.17      323.97      8.23 o 
  -1   2  10      691.15      676.57     11.45 o 
   0   2  10      674.74      592.19     10.42 o 
   1   2  10       96.48      109.80      8.53 o 
   2   2  10      183.61      179.93      7.66 o 
   3   2  10       81.19       73.71      6.74 o 
   4   2  10       20.23       21.39      7.93 o 
   5   2  10      129.22       99.47      7.68 o 
   6   2  10      285.76      241.40     10.52 o 
   7   2  10       15.52        0.00      5.42 o 
   8   2  10       16.67        3.74      5.84 o 
   9   2  10       21.79       17.29      6.42 o 
  10   2  10      205.24      226.03     18.98 o 
  11   2  10       16.92       16.66      8.54 o 
 -14   3  10        0.36        0.00      6.56 o 
 -13   3  10       27.81       32.66     10.66 o 
 -12   3  10       30.54       10.14      8.89 o 
 -11   3  10       28.88       45.53     10.36 o 
 -10   3  10       61.40       89.41      9.23 o 
  -9   3  10        9.06       21.54     11.40 o 
  -8   3  10      477.29      475.92     18.30 o 
  -7   3  10       83.12       77.38      8.24 o 
  -6   3  10      103.25       91.53      8.60 o 
  -5   3  10      117.73      116.69      8.73 o 
  -4   3  10       20.40       15.52      5.46 o 
  -3   3  10       24.94       28.52      6.22 o 
  -2   3  10      873.43      840.47     17.16 o 
  -1   3  10      182.09      184.98      9.74 o 
   0   3  10      552.35      510.94     17.10 o 
   1   3  10      489.27      436.01     18.60 o 
   2   3  10       51.31       59.75     10.58 o 
   3   3  10      370.49      383.22     16.19 o 
   4   3  10      118.67      115.13      8.99 o 
   5   3  10       32.32       24.31      6.29 o 
   6   3  10       38.01       34.12      9.98 o 
   7   3  10      382.25      302.82     13.64 o 
   8   3  10       26.42       36.67      7.84 o 
   9   3  10      163.99      170.23     11.94 o 
  10   3  10       16.68        6.43      7.38 o 
 -11   4  10        8.54       16.32      8.48 o 
 -10   4  10      105.40      124.15     15.57 o 
  -9   4  10       41.66       47.81     19.64 o 
  -8   4  10      374.18      331.64     16.88 o 
  -7   4  10       30.50       39.78      8.61 o 
  -6   4  10      114.18      101.35     10.33 o 
  -5   4  10      148.03      132.13     11.29 o 
  -4   4  10       15.86       12.96      6.68 o 
  -3   4  10       26.21       28.39      7.36 o 
  -2   4  10       11.72       13.81      6.27 o 
  -1   4  10       11.59       16.03      6.82 o 
   0   4  10        2.00        0.00     13.86 o 
   1   4  10      334.80      281.77     23.45 o 
   2   4  10      137.95      141.06     17.85 o 
   3   4  10       27.87       27.09     12.19 o 
   4   4  10       62.16       53.47     10.04 o 
   5   4  10      227.83      236.02     12.86 o 
   6   4  10      381.19      446.31     16.65 o 
   7   4  10      153.76      157.01     11.73 o 
  -6   5  10       91.67       91.84     13.32 o 
  -5   5  10       93.71       65.26     10.21 o 
  -4   5  10       38.96       32.80     10.12 o 
  -3   5  10      436.03      412.86     20.87 o 
  -2   5  10      307.55      293.55     18.43 o 
  -1   5  10        6.56       18.33      8.24 o 
   0   5  10        0.06        0.00     15.35 o 
   1   5  10       22.66       18.12     14.80 o 
   2   5  10      112.80      123.91     19.90 o 
   3   5  10      134.17      120.34     21.28 o 
 -15   0  11      523.86      599.72     24.77 o 
 -13   0  11        6.07       21.30      8.16 o 
 -11   0  11     2361.38     2258.27     45.28 o 
  -9   0  11      237.98      204.91     22.25 o 
  -7   0  11        6.72       17.05      5.45 o 
  -5   0  11     2143.01     1955.21     36.04 o 
  -3   0  11      399.40      392.87     14.32 o 
  -1   0  11        1.47        2.68      3.80 o 
   1   0  11      575.09      549.59     14.64 o 
   3   0  11       34.96       33.15      5.02 o 
   5   0  11      208.84      219.76     10.50 o 
   7   0  11       44.39       41.74      6.27 o 
 -15   1  11       22.55       31.72      9.06 o 
 -14   1  11       45.00       38.31      8.63 o 
 -13   1  11        0.43        0.00      5.35 o 
 -12   1  11      367.64      361.37     12.49 o 
 -11   1  11       84.48       74.88      6.98 o 
 -10   1  11      504.23      529.30     13.33 o 
  -9   1  11       21.17       15.79      4.14 o 
  -8   1  11        0.04        0.00      3.15 o 
  -7   1  11      189.29      164.41      6.82 o 
  -6   1  11       31.47       25.90      3.83 o 
  -5   1  11      220.51      224.77      6.94 o 
  -4   1  11      679.60      697.64     10.72 o 
  -3   1  11     2455.75     2433.55     23.86 o 
  -2   1  11      187.88      216.08      6.15 o 
  -1   1  11      747.52      690.44     10.08 o 
   0   1  11        1.36        0.32      2.72 o 
   1   1  11      353.53      392.36     11.24 o 
   2   1  11      525.14      491.92      9.51 o 
   3   1  11      613.27      592.96      9.93 o 
   4   1  11      673.77      721.72     11.24 o 
   5   1  11      724.67      723.38     15.54 o 
   6   1  11       46.51       32.57     10.60 o 
   7   1  11      101.74       80.26      9.23 o 
   8   1  11      108.12      108.23     12.46 o 
   9   1  11      253.54      291.87     17.87 o 
  10   1  11        7.65       25.45     12.15 o 
 -15   2  11        0.13       14.23      8.13 o 
 -14   2  11        0.92        3.42      7.18 o 
 -13   2  11      417.76      399.69     15.98 o 
 -12   2  11       30.39       26.54      7.02 o 
 -11   2  11        1.85        0.00      5.48 o 
 -10   2  11        7.55        9.08      5.14 o 
  -9   2  11       27.18       31.37      7.95 o 
  -8   2  11        0.27        6.37      9.25 o 
  -7   2  11     3839.92     3719.81     49.46 o 
  -6   2  11       80.74       71.61      9.59 o 
  -5   2  11       91.64       94.46     11.71 o 
  -4   2  11        7.92        8.90      5.28 o 
  -3   2  11      895.06      871.27     27.49 o 
  -2   2  11       40.69       45.03      6.28 o 
  -1   2  11      972.20      934.98     14.68 o 
   0   2  11       18.77       28.13      5.46 o 
   1   2  11      137.50      123.69      6.67 o 
   2   2  11      265.00      245.80      7.96 o 
   3   2  11        7.24        9.56      5.04 o 
   4   2  11       86.97       76.44      6.79 o 
   5   2  11        0.09        1.40      5.02 o 
   6   2  11       16.93       10.69      5.83 o 
   7   2  11      228.73      229.20     11.05 o 
   8   2  11      149.80      139.74      9.84 o 
   9   2  11        0.15        0.00     12.20 o 
  10   2  11       48.88       55.92     14.03 o 
 -13   3  11        7.70       11.13      7.00 o 
 -12   3  11      171.21      190.77     17.25 o 
 -11   3  11      146.09      157.77     27.20 o 
 -10   3  11        4.38       11.04      9.55 o 
  -9   3  11        5.13       11.23      7.55 o 
  -8   3  11      813.63      901.05     21.20 o 
  -7   3  11      140.06      134.32     10.28 o 
  -6   3  11      704.72      663.19     28.29 o 
  -5   3  11       20.00       15.79      5.77 o 
  -4   3  11      129.95      116.97      8.83 o 
  -3   3  11      130.96      141.99      9.39 o 
  -2   3  11      522.37      520.91     14.21 o 
  -1   3  11      128.27      129.35      8.67 o 
   0   3  11      221.11      224.32     15.96 o 
   1   3  11      847.56      772.05     19.47 o 
   2   3  11        4.67       16.07     11.46 o 
   3   3  11       73.87       71.13      8.58 o 
   4   3  11      592.06      600.04     17.10 o 
   5   3  11       44.91       44.44      7.60 o 
   6   3  11       23.39       19.16      6.74 o 
   7   3  11       41.33       41.36      8.19 o 
   8   3  11       48.74       53.12      9.19 o 
   9   3  11       46.42       48.81     10.22 o 
 -10   4  11        5.55        0.00      9.27 o 
  -9   4  11      190.75      198.51     18.01 o 
  -8   4  11      138.92      182.99     15.44 o 
  -7   4  11      109.17       96.23     20.48 o 
  -6   4  11       98.67      101.98     12.07 o 
  -5   4  11      947.13      948.72     38.64 o 
  -4   4  11      383.12      405.47     24.08 o 
  -3   4  11      195.38      160.44     12.16 o 
  -2   4  11      130.58      117.19     12.98 o 
  -1   4  11      476.86      433.17     29.46 o 
   0   4  11       14.85       13.79      7.86 o 
   1   4  11       93.26       85.87     16.77 o 
   2   4  11       60.30       61.85     15.09 o 
   3   4  11       94.89       68.14     15.60 o 
   4   4  11       23.83       40.73      8.64 o 
   5   4  11       26.57       16.85      7.63 o 
   6   4  11      274.23      265.42     14.52 o 
  -4   5  11      122.11      126.89     15.01 o 
  -3   5  11       64.93       75.59     15.09 o 
  -2   5  11        0.76       22.74      9.40 o 
  -1   5  11      400.50      401.85     32.14 o 
   0   5  11       50.11       52.85     12.16 o 
 -14   0  12      129.34      117.24     17.80 o 
 -12   0  12      332.41      313.19     17.01 o 
 -10   0  12     1666.73     1568.81     35.09 o 
  -8   0  12       68.16       51.83      9.76 o 
  -6   0  12      899.76      872.88     34.03 o 
  -4   0  12       62.16       60.80     10.10 o 
  -2   0  12       57.42       41.87      6.29 o 
   0   0  12     1454.69     1466.05     29.15 o 
   2   0  12      596.73      588.04     16.45 o 
   4   0  12       25.14       28.18      5.99 o 
   6   0  12      183.08      206.08     10.43 o 
 -15   1  12      168.70      196.13     15.73 o 
 -14   1  12      282.41      291.77     16.06 o 
 -13   1  12        6.01        0.00      5.69 o 
 -12   1  12        4.26        5.52      5.22 o 
 -11   1  12       79.13       71.93      7.17 o 
 -10   1  12       36.49       15.50      5.43 o 
  -9   1  12      671.99      658.74     13.49 o 
  -8   1  12        4.55        8.18      3.89 o 
  -7   1  12        4.60        0.00      3.22 o 
  -6   1  12      107.29      113.97      6.12 o 
  -5   1  12      539.62      497.29     10.40 o 
  -4   1  12      265.95      272.94      8.05 o 
  -3   1  12      394.86      380.07      8.81 o 
  -2   1  12      160.09      165.71      7.57 o 
  -1   1  12       11.54       14.79      3.10 o 
   0   1  12        9.35       11.76      4.29 o 
   1   1  12       52.70       34.27      4.44 o 
   2   1  12      651.08      648.68     10.48 o 
   3   1  12      155.25      131.28      6.07 o 
   4   1  12       81.39       95.06      6.33 o 
   5   1  12       97.55      108.53      8.09 o 
   6   1  12      632.91      650.57     17.97 o 
   7   1  12       12.79        8.78      8.46 o 
   8   1  12       77.49       92.15     12.55 o 
   9   1  12      656.57      696.98     25.38 o 
 -14   2  12      293.44      291.49     16.09 o 
 -13   2  12       30.76       27.49      9.48 o 
 -12   2  12       15.17        6.48      6.20 o 
 -11   2  12       18.30       30.08      7.58 o 
 -10   2  12      873.43      874.77     21.18 o 
  -9   2  12      112.08      113.58      8.80 o 
  -8   2  12       11.32       15.14      6.94 o 
  -7   2  12      269.46      273.50     12.85 o 
  -6   2  12       79.39      100.21      6.62 o 
  -5   2  12        0.52        0.00      6.43 o 
  -4   2  12       14.43       28.31      7.90 o 
  -3   2  12       15.49       11.87      3.73 o 
  -2   2  12      171.09      178.17      7.28 o 
  -1   2  12       28.00       29.29      6.92 o 
   0   2  12        7.56        7.44      5.82 o 
   1   2  12      157.06      132.96      6.94 o 
   2   2  12      104.55      105.94      7.57 o 
   3   2  12        0.02        0.18      4.26 o 
   4   2  12      982.65     1065.82     34.64 o 
   5   2  12       14.14       11.03      5.58 o 
   6   2  12      375.05      392.10     20.98 o 
   7   2  12       33.15       32.35      8.21 o 
   8   2  12       53.62       52.38     10.99 o 
   9   2  12        0.57        0.00      8.51 o 
 -12   3  12       14.82       16.06      9.88 o 
 -11   3  12        0.62        4.37      8.53 o 
 -10   3  12       67.83       76.72     12.26 o 
  -9   3  12      161.61      165.90     15.22 o 
  -8   3  12       53.39       71.28     10.81 o 
  -7   3  12       22.76       38.13     11.86 o 
  -6   3  12      412.98      396.24     14.74 o 
  -5   3  12       75.78       75.97      8.29 o 
  -4   3  12       83.72       86.27      8.85 o 
  -3   3  12      183.49      181.76      9.97 o 
  -2   3  12      145.51      167.44     10.04 o 
  -1   3  12      294.23      273.30     11.69 o 
   0   3  12      320.45      299.15     14.01 o 
   1   3  12       68.36       50.13      6.21 o 
   2   3  12       15.15       25.02      7.09 o 
   3   3  12       91.24      113.99     11.13 o 
   4   3  12      214.65      210.96     19.61 o 
   5   3  12        0.31        0.00      5.61 o 
   6   3  12       49.59       35.27      8.29 o 
   7   3  12        5.74       10.93      7.31 o 
   8   3  12       77.34      105.96     11.39 o 
  -9   4  12       76.42       76.66     12.05 o 
  -8   4  12        0.36        0.00     11.73 o 
  -7   4  12       88.53       95.03     14.50 o 
  -6   4  12      314.98      345.52     32.86 o 
  -5   4  12       42.62       46.09     18.43 o 
  -4   4  12       53.28       51.78      9.11 o 
  -3   4  12       12.49        5.27      8.19 o 
  -2   4  12        6.43        3.70      7.81 o 
  -1   4  12       64.92       72.67     11.80 o 
   0   4  12      342.51      405.20     20.46 o 
   1   4  12       11.44        8.45      7.95 o 
   2   4  12        2.60        0.00     13.35 o 
   3   4  12       84.98       77.04     16.79 o 
   4   4  12        7.25       15.57     15.68 o 
   5   4  12        5.83        7.84      8.44 o 
 -13   0  13      252.04      286.28     18.33 o 
 -11   0  13      197.67      168.52     13.91 o 
  -9   0  13      106.43      122.39     11.63 o 
  -7   0  13     1670.34     1709.14     35.44 o 
  -5   0  13     1525.39     1527.32     38.27 o 
  -3   0  13      774.20      741.65     19.97 o 
  -1   0  13     2098.09     2172.31     39.79 o 
   1   0  13        4.33        0.00      3.81 o 
   3   0  13      184.96      193.18     12.41 o 
   5   0  13      269.99      277.85     13.41 o 
 -14   1  13       24.34       27.60      8.71 o 
 -13   1  13       82.81       79.35     10.26 o 
 -12   1  13       41.61       34.57      6.61 o 
 -11   1  13      181.23      189.55     10.43 o 
 -10   1  13       40.84       39.55      6.10 o 
  -9   1  13      321.80      339.86     11.15 o 
  -8   1  13      230.68      236.05      9.51 o 
  -7   1  13      369.73      340.37      9.58 o 
  -6   1  13      319.08      337.70      9.99 o 
  -5   1  13      261.33      256.37     10.84 o 
  -4   1  13     1091.50     1023.45     15.70 o 
  -3   1  13      518.20      489.72     10.44 o 
  -2   1  13      319.24      296.89      8.33 o 
  -1   1  13       52.35       54.64      6.07 o 
   0   1  13       10.07       13.40      4.18 o 
   1   1  13        1.03        0.00      2.85 o 
   2   1  13       17.31        5.88      3.38 o 
   3   1  13       83.56       83.08      7.45 o 
   4   1  13      193.40      213.02     11.25 o 
   5   1  13        2.04        8.73      6.13 o 
   6   1  13       19.82       27.25      6.82 o 
   7   1  13        1.65        0.00      5.55 o 
   8   1  13       22.55       37.68      7.88 o 
 -13   2  13       89.09      120.20     11.59 o 
 -12   2  13       81.53      118.92     30.20 o 
 -11   2  13       58.67       87.49      9.96 o 
 -10   2  13       45.39       57.92      7.69 o 
  -9   2  13      500.82      495.07     24.22 o 
  -8   2  13      108.17      109.85      8.74 o 
  -7   2  13      246.33      240.23     10.73 o 
  -6   2  13        0.78        6.00      5.76 o 
  -5   2  13      624.67      641.88     14.07 o 
  -4   2  13       24.13       31.59      6.40 o 
  -3   2  13      412.81      403.68     10.83 o 
  -2   2  13       41.99       39.96      5.12 o 
  -1   2  13       30.22       35.60      5.40 o 
   0   2  13       18.57       21.94      4.48 o 
   1   2  13     1109.77     1149.46     20.00 o 
   2   2  13        2.68        0.00      4.56 o 
   3   2  13        2.70        5.70      5.22 o 
   4   2  13       84.20       73.31     10.83 o 
   5   2  13       15.34       13.06      6.27 o 
   6   2  13      151.83      171.50     15.34 o 
   7   2  13      467.87      520.19     28.05 o 
   8   2  13        5.18       14.80      9.26 o 
 -11   3  13      166.37      186.17     29.11 o 
 -10   3  13      401.79      446.83     24.37 o 
  -9   3  13        0.17        4.67      7.33 o 
  -8   3  13      118.73      104.37     13.04 o 
  -7   3  13      148.25      151.32     47.98 o 
  -6   3  13       79.27       65.65     10.11 o 
  -5   3  13       82.29       62.67      8.36 o 
  -4   3  13      355.19      388.24     14.73 o 
  -3   3  13       37.71       48.19      7.25 o 
  -2   3  13       18.70       22.92      8.33 o 
  -1   3  13       95.07       97.11     10.40 o 
   0   3  13      222.59      227.32     16.80 o 
   1   3  13        0.05        9.38      5.28 o 
   2   3  13      793.34      739.40     18.75 o 
   3   3  13        0.95        8.81      5.65 o 
   4   3  13        9.40        0.00      6.95 o 
   5   3  13       14.32       16.17      7.83 o 
   6   3  13       20.19       20.98      8.19 o 
  -7   4  13      338.97      365.50     26.73 o 
  -6   4  13      148.54      166.17     15.24 o 
  -5   4  13       71.01       53.08      9.76 o 
  -4   4  13      256.17      248.29     38.06 o 
  -3   4  13       67.51       55.95     11.87 o 
  -2   4  13      108.89       87.33     13.29 o 
  -1   4  13      332.08      314.40     25.27 o 
   0   4  13       41.27       52.10     10.78 o 
   1   4  13       43.15        2.49     16.04 o 
   2   4  13        0.03        7.36      8.48 o 
   3   4  13       81.06       53.30     18.12 o 
 -14   0  14      125.15      153.59     15.87 o 
 -12   0  14      392.51      372.48     22.73 o 
 -10   0  14       89.50      117.80     16.28 o 
  -8   0  14        6.53        3.35      6.01 o 
  -6   0  14       52.05       69.41     10.07 o 
  -4   0  14      388.12      422.82     16.05 o 
  -2   0  14     3559.71     3717.69     62.09 o 
   0   0  14       71.33       71.09      8.20 o 
   2   0  14      236.26      256.32     19.16 o 
   4   0  14      480.64      501.28     17.18 o 
 -13   1  14        9.04       14.95      8.08 o 
 -12   1  14       32.49       29.42      8.24 o 
 -11   1  14       17.41       10.38      5.74 o 
 -10   1  14      250.48      237.68     11.11 o 
  -9   1  14      107.90       92.59      7.58 o 
  -8   1  14      370.41      348.82     12.97 o 
  -7   1  14       89.47       75.36      6.51 o 
  -6   1  14      452.40      425.00     11.54 o 
  -5   1  14       12.80       17.44      4.48 o 
  -4   1  14      101.64      111.68      9.16 o 
  -3   1  14       39.95       51.00      5.65 o 
  -2   1  14       18.78       17.51      3.82 o 
  -1   1  14        0.26        6.81      3.51 o 
   0   1  14      200.29      200.69     10.88 o 
   1   1  14      158.79      176.96     11.19 o 
   2   1  14      113.62      117.81      7.90 o 
   3   1  14      323.45      334.91     13.71 o 
   4   1  14       13.86       19.84      6.39 o 
   5   1  14        0.44        5.61      6.09 o 
   6   1  14        7.67        4.05      6.11 o 
   7   1  14       79.37       93.99     10.02 o 
   8   1  14       19.22       23.38      8.54 o 
 -12   2  14       87.73       86.59      9.91 o 
 -11   2  14       25.02       31.03      7.40 o 
 -10   2  14        0.45        7.90      5.92 o 
  -9   2  14       44.87       42.39      6.98 o 
  -8   2  14       10.19       22.51      6.83 o 
  -7   2  14       24.42       18.05      5.61 o 
  -6   2  14      923.66      967.84     20.83 o 
  -5   2  14      291.47      262.84     11.17 o 
  -4   2  14        3.55        8.89      4.59 o 
  -3   2  14        0.28        0.00     10.71 o 
  -2   2  14      376.86      371.91     11.47 o 
  -1   2  14        9.42       10.52      4.81 o 
   0   2  14      325.91      343.09     11.64 o 
   1   2  14        0.03        1.44      5.04 o 
   2   2  14      217.92      157.48     11.23 o 
   3   2  14       68.33       67.68      8.65 o 
   4   2  14       33.46       46.98      7.93 o 
   5   2  14        5.59        0.00      6.11 o 
   6   2  14      127.47      148.36     12.02 o 
   7   2  14       30.14       37.01      8.31 o 
 -10   3  14      128.16      154.50     16.46 o 
  -9   3  14       48.47       64.42     13.68 o 
  -8   3  14        0.23       10.55     12.09 o 
  -7   3  14       77.54       86.08     12.82 o 
  -6   3  14      244.08      225.96     16.06 o 
  -5   3  14      138.49      128.11     21.21 o 
  -4   3  14       22.45       14.59      7.89 o 
  -3   3  14       14.36        0.00     14.51 o 
  -2   3  14       12.56        0.00      4.71 o 
  -1   3  14       48.25       56.24      7.59 o 
   0   3  14        3.73        8.11      5.33 o 
   1   3  14       53.59       56.58      7.60 o 
   2   3  14      153.88      130.77     11.59 o 
   3   3  14        0.22        0.00      5.29 o 
   4   3  14       36.19       35.64      8.17 o 
   5   3  14       15.11       22.72     10.79 o 
  -5   4  14      165.79      192.34     20.80 o 
  -4   4  14       28.65       21.13      9.65 o 
  -3   4  14       44.06       30.30     10.58 o 
  -2   4  14      191.47      196.20     20.58 o 
  -1   4  14       50.33       22.94     10.07 o 
   0   4  14        1.20        0.00      8.08 o 
 -13   0  15      482.90      577.45     24.67 o 
 -11   0  15        5.93        9.03      7.89 o 
  -9   0  15      204.16      186.92     14.35 o 
  -7   0  15      168.88      172.32     17.83 o 
  -5   0  15      455.28      465.30     17.64 o 
  -3   0  15     1533.95     1672.50     35.21 o 
  -1   0  15      148.34      157.42     11.80 o 
   1   0  15      189.02      218.20     15.30 o 
   3   0  15       79.32       78.40     10.07 o 
 -12   1  15       68.70       64.14      9.53 o 
 -11   1  15      215.33      239.81     19.10 o 
 -10   1  15      196.72      193.40     10.81 o 
  -9   1  15      501.51      537.77     14.67 o 
  -8   1  15      170.25      169.65      9.63 o 
  -7   1  15        6.78        1.92      4.52 o 
  -6   1  15       70.25       61.67      6.55 o 
  -5   1  15       88.28       92.91      7.01 o 
  -4   1  15     1259.65     1223.67     20.59 o 
  -3   1  15       37.61       46.69      6.10 o 
  -2   1  15        2.90        1.34      3.97 o 
  -1   1  15       64.02       61.36      8.88 o 
   0   1  15       12.79       28.23      5.75 o 
   1   1  15      657.00      685.06     16.90 o 
   2   1  15       29.02       40.89      7.69 o 
   3   1  15       45.77       51.50      7.92 o 
   4   1  15       99.09      121.57     16.87 o 
   5   1  15      162.18      158.11     17.24 o 
   6   1  15       30.09       36.54      9.21 o 
   7   1  15       11.45       21.58      7.40 o 
 -11   2  15       86.78      101.25     10.61 o 
 -10   2  15       61.94       66.96      8.93 o 
  -9   2  15        0.19        7.69      5.69 o 
  -8   2  15       56.29       51.65      7.74 o 
  -7   2  15      134.20      150.38     10.38 o 
  -6   2  15        9.32        8.13      6.60 o 
  -5   2  15      107.68       75.37      7.77 o 
  -4   2  15      100.41       85.66      8.06 o 
  -3   2  15       13.80       39.33     21.04 o 
  -2   2  15       32.28       24.58      5.75 o 
  -1   2  15      431.10      461.09     30.82 o 
   0   2  15       63.64       63.01      8.84 o 
   1   2  15       83.96       94.40      9.62 o 
   2   2  15        1.57        0.00      9.51 o 
   3   2  15       35.53       48.09      8.22 o 
   4   2  15       14.34        9.32      6.84 o 
   5   2  15      371.97      413.19     16.88 o 
  -8   3  15        3.54       11.62      8.78 o 
  -7   3  15       64.20       55.71     11.20 o 
  -6   3  15        9.34        9.78      9.15 o 
  -5   3  15       23.71       39.57     16.91 o 
  -4   3  15      237.66      234.47     16.31 o 
  -3   3  15       79.03       72.15      8.82 o 
  -2   3  15       84.78       87.33      9.01 o 
  -1   3  15        2.41        1.84      5.37 o 
   0   3  15        9.63       18.05      6.28 o 
   1   3  15       66.73       74.75      9.40 o 
   2   3  15      223.79      233.57     15.50 o 
   3   3  15        2.46       11.99      6.68 o 
 -10   0  16      149.77      152.29     14.09 o 
  -8   0  16      150.28      158.81     13.64 o 
  -6   0  16       95.59       72.47     10.06 o 
  -4   0  16        0.55       13.48      8.58 o 
  -2   0  16      442.35      399.55     17.06 o 
   0   0  16       61.06       42.87      8.18 o 
   2   0  16        1.13        5.79      5.79 o 
 -11   1  16        0.03        1.88      7.06 o 
 -10   1  16        4.92       17.74      7.24 o 
  -9   1  16      136.76      139.71     11.33 o 
  -8   1  16      108.50      109.11      9.75 o 
  -7   1  16        3.67        9.58      6.17 o 
  -6   1  16      134.67      141.96      8.96 o 
  -5   1  16        0.01        5.18      4.78 o 
  -4   1  16      197.30      238.34     12.76 o 
  -3   1  16       50.35       61.23      7.93 o 
  -2   1  16      850.39      832.91     19.68 o 
  -1   1  16      203.28      232.84     11.41 o 
   0   1  16      184.47      241.77     11.41 o 
   1   1  16      233.60      269.35     11.91 o 
   2   1  16      142.79      129.76     11.92 o 
   3   1  16        5.22       10.10      6.69 o 
   4   1  16       26.18       29.95      7.81 o 
   5   1  16       31.06       41.41      8.35 o 
  -9   2  16       10.61        5.83      8.34 o 
  -8   2  16        4.65        7.68      6.27 o 
  -7   2  16       60.57       50.62      7.92 o 
  -6   2  16      242.42      230.98     12.22 o 
  -5   2  16        4.40        7.67      5.58 o 
  -4   2  16        2.10        1.56      5.61 o 
  -3   2  16       19.84       32.34      6.74 o 
  -2   2  16      111.43      104.29      9.22 o 
  -1   2  16        4.79        0.58     20.25 o 
   0   2  16       24.11       11.96      6.47 o 
   1   2  16       32.93       17.92     12.62 o 
   2   2  16      157.12      164.57     12.74 o 
   3   2  16      100.79      113.15     14.16 o 
  -5   3  16       46.51       72.98      8.68 o 
  -4   3  16      155.09      177.75     17.65 o 
  -3   3  16        3.08        6.94      7.84 o 
  -2   3  16      190.00      181.92     12.64 o 
  -1   3  16       83.02      111.87     12.28 o 
  -9   0  17      137.11      135.15     13.87 o 
  -7   0  17        0.16        4.60      7.41 o 
  -5   0  17      287.26      284.62     23.82 o 
  -3   0  17      132.25      125.59     31.49 o 
  -1   0  17      851.62      864.34     37.61 o 
   1   0  17      180.89      210.44     19.44 o 
   3   0  17       38.84       54.19     12.87 o 
  -9   1  17       16.71       19.31      7.26 o 
  -8   1  17        3.28        0.00      6.10 o 
  -7   1  17        7.75       14.86      6.59 o 
  -6   1  17        8.97        5.80      6.09 o 
  -5   1  17      135.00      146.43     10.77 o 
  -4   1  17      117.60      132.50     10.30 o 
  -3   1  17       63.42       61.47      7.87 o 
  -2   1  17        0.01       11.60      5.81 o 
  -1   1  17      308.75      313.30     13.21 o 
   0   1  17        2.93       19.82      6.31 o 
   1   1  17      194.63      189.64     13.99 o 
   2   1  17       58.42       85.37     10.67 o 
   3   1  17       13.56       11.84      9.15 o 
  -7   2  17      510.55      500.68     18.35 o 
  -6   2  17       77.96       80.45      9.01 o 
  -5   2  17       12.00       13.45      6.10 o 
  -4   2  17       74.12       67.58      8.59 o 
  -3   2  17       38.31       60.12      7.96 o 
  -2   2  17        1.24        0.00      6.00 o 
  -1   2  17       68.77       79.78     14.88 o 
   0   2  17        7.72        9.50     16.28 o 
  -6   0  18      267.87      277.20     36.84 o 
  -4   0  18       37.71       29.45      8.84 o 
  -2   0  18       58.94       64.81     11.32 o 
   0   0  18      101.92       88.49     11.33 o 
  -6   1  18       15.79       17.83      6.98 o 
  -5   1  18       40.89       47.56      8.22 o 
  -4   1  18       75.78       73.72      9.05 o 
  -3   1  18        0.01        4.38      6.14 o 
  -2   1  18       48.44       73.27      8.97 o 
  -1   1  18       70.41       91.60      9.37 o 
                                                 
